# Supplementary material for: Green energy and steel imports reduce Europe’s net-zero infrastructure needs
Source: Nat Commun. 2025 Jun 12;16:5302. doi: 10.1038/s41467-025-60652-1 (PMC12162880; doi:10.1038/s41467-025-60652-1)
Supplement: Supplementary file 3 — Source Data [file 41467_2025_60652_MOESM3_ESM.zip]

Archive with 58 entries (58 files):
- figure-1-A-choropleth.csv
- figure-1-A-costs-argentina.csv
- figure-1-A-costs-australia.csv
- figure-1-A-costs-saudi-arabia.csv
- figure-1-A-profiles.csv
- figure-1-B-costs.csv
- figure-1-B-entrypoints.csv
- figure-1-C.csv
- figure-2-A.csv
- figure-2-B.csv
- figure-3-A-shares.csv
- figure-3-A-supply.csv
- figure-3-B.csv
- figure-3-C.csv
- figure-4-A-composition.csv
- figure-4-A-domestic-cost-range.csv
- figure-4-A-hydrogen-cost.csv
- figure-4-A-hydrogen-production.csv
- figure-4-A-import-cost-range.csv
- figure-4-B-composition.csv
- figure-4-B-domestic-cost-range.csv
- figure-4-B-hydrogen-cost.csv
- figure-4-B-hydrogen-production.csv
- figure-4-B-import-cost-range.csv
- figure-4-C-composition.csv
- figure-4-C-domestic-cost-range.csv
- figure-4-C-hydrogen-cost.csv
- figure-4-C-hydrogen-production.csv
- figure-4-C-import-cost-range.csv
- figure-5-A.csv
- figure-5-B.csv
- figure-5-C.csv
- figure-5-D.csv
- figure-5-E.csv
- figure-5-F.csv
- figure-6-A.csv
- figure-6-B.csv
- figure-7-A-battery_choropleth.csv
- figure-7-A-bus_sizes.csv
- figure-7-A-line_widths.csv
- figure-7-A-link_widths.csv
- figure-7-B-bus_sizes.csv
- figure-7-B-flow.csv
- figure-7-B-hydrogen_choropleth.csv
- figure-7-C-battery_choropleth.csv
- figure-7-C-bus_sizes.csv
- figure-7-C-line_widths.csv
- figure-7-C-link_widths.csv
- figure-7-D-bus_sizes.csv
- figure-7-D-flow.csv
- figure-7-D-hydrogen_choropleth.csv
- figure-7-E-battery_choropleth.csv
- figure-7-E-bus_sizes.csv
- figure-7-E-line_widths.csv
- figure-7-E-link_widths.csv
- figure-7-F-bus_sizes.csv
- figure-7-F-flow.csv
- figure-7-F-hydrogen_choropleth.csv
