# Supplementary material for: Green energy and steel imports reduce Europe’s net-zero infrastructure needs
Source: Nat Commun. 2025 Jun 12;16:5302. doi: 10.1038/s41467-025-60652-1 (PMC12162880; doi:10.1038/s41467-025-60652-1)
Supplement: Supplementary file 3 — Source Data [file 41467_2025_60652_MOESM3_ESM.zip › figure-1-A-choropleth.csv]

exporter	value
AO	142.6847339545209
AR-North	132.20751536900198
AR-South	125.34087746024626
AU-East	136.5171361227662
AU-West	137.12090078481438
BO	137.05789689007963
BR-Northeast	146.81598710232575
BR-Southeast	156.56883899023177
CA-East	133.61419442128224
CL	124.910445549849
CN-Northeast	140.59268149164365
CN-Southeast	168.37157683179555
CO	152.95368677332732
DZ	132.34692107468896
EG	135.80333145242784
EH	120.9653470403858
ER	162.31649065856897
ET	141.3775267552665
IN-East	166.35873866044605
IN-Northwest	152.90161072934706
IN-South	158.79446837735813
KE	141.86379955955013
LY	133.3240508326385
MA	142.13846276923502
MG	146.4913073651923
MR	127.4531422715816
MX	145.55675598619607
MZ	163.72381726280764
NA	138.9512084248257
NG	144.59198267840662
OM	140.18439223519647
PE	139.9764019027712
PK	141.28140783961825
SA	138.26871174851988
SN	157.04646144153875
TH	163.55296470336097
TN	145.53590169427798
TR	154.0772318783448
TZ	149.1635463120827
UA	183.95248792921308
US-Alaska	153.25578395703008
US-Northeast	150.94933191222452
US-Northwest	138.9173616464689
US-South	138.80893481294538
US-Southeast	175.13060875094405
US-Southwest	140.142793171864
UY	165.38840164222185
ZA	139.80463765915874
