# Supplementary material for: Green energy and steel imports reduce Europe’s net-zero infrastructure needs
Source: Nat Commun. 2025 Jun 12;16:5302. doi: 10.1038/s41467-025-60652-1 (PMC12162880; doi:10.1038/s41467-025-60652-1)
Supplement: Supplementary file 3 — Source Data [file 41467_2025_60652_MOESM3_ESM.zip › figure-1-A-costs-argentina.csv]

	H$_2$ (ship)	ammonia	methanol	methane	Fischer-Tropsch
wind	34.49512561344446	38.56891058831086	41.82284179489853	41.74188093228493	39.389424621408196
solar	7.372265138289114	8.503948218710454	9.124868905858513	9.140990438002827	11.887126928275098
battery					0.9566430201583352
electrolysis	31.210968711959538	34.34261115672244	34.16763652298266	38.286027247736754	35.632577687114726
fuel storage	0.8331808255151758	1.6469608165429779	2.665203606516316	2.480459489980511	3.638799548714863
hydrogen conversion		19.644335805117116	11.428408340914688	11.455762117237924	10.460794654459336
direct air capture			24.713650746518272	20.457170515275067	25.877708261708694
evaporation/liquefaction	15.354657327714095			1.4557906987427938
transport	15.031794485005232	3.4517886528665236	1.4161469388480705	2.059691062747143	0.6504645314845277
iron ore
direct iron reduction
electric arc furnace
