# Supplementary material for: Green energy and steel imports reduce Europe’s net-zero infrastructure needs
Source: Nat Commun. 2025 Jun 12;16:5302. doi: 10.1038/s41467-025-60652-1 (PMC12162880; doi:10.1038/s41467-025-60652-1)
Supplement: Supplementary file 3 — Source Data [file 41467_2025_60652_MOESM3_ESM.zip › figure-1-A-costs-australia.csv]

	HBI	steel
wind	96.21480574017525	109.23596585646865
solar	33.73194898322522	37.989588705526856
battery	8.817699466299999	10.184096523208018
electrolysis	62.640969013493894	63.763671336869294
iron ore	155.39835482020032	155.39846810743725
direct iron reduction	107.65508060461708	109.5845498900285
electric arc furnace		78.75196922168931
transport	16.162965301194482	16.16324087283332
