# Supplementary material for: Green energy and steel imports reduce Europe’s net-zero infrastructure needs
Source: Nat Commun. 2025 Jun 12;16:5302. doi: 10.1038/s41467-025-60652-1 (PMC12162880; doi:10.1038/s41467-025-60652-1)
Supplement: Supplementary file 3 — Source Data [file 41467_2025_60652_MOESM3_ESM.zip › figure-1-A-costs-saudi-arabia.csv]

	H$_2$ (pipeline)	H$_2$ (ship)
wind	13.991966032879104	20.710492189243944
solar	24.36551998948479	23.658513432047332
battery	19.586384595632687	16.90384922405107
electrolysis	26.257045591091934	26.426649407215553
fuel storage		0.5282596897777242
evaporation/liquefaction	0.07210675863092393	13.127474360984133
transport	13.802850332509092	3.9206341789090438
