# Supplementary material for: Green energy and steel imports reduce Europe’s net-zero infrastructure needs
Source: Nat Commun. 2025 Jun 12;16:5302. doi: 10.1038/s41467-025-60652-1 (PMC12162880; doi:10.1038/s41467-025-60652-1)
Supplement: Supplementary file 3 — Source Data [file 41467_2025_60652_MOESM3_ESM.zip › figure-1-A-profiles.csv]

snapshot	solar	wind
2013-03-01 00:00:00	0.0	0.6285213233587696
2013-03-01 01:00:00	0.0	0.6063170653670353
2013-03-01 02:00:00	0.0	0.5550229478633246
2013-03-01 03:00:00	0.0	0.49212225650816543
2013-03-01 04:00:00	0.0	0.4281464550681226
2013-03-01 05:00:00	0.0	0.39504409936086793
2013-03-01 06:00:00	0.0	0.4084038868890203
2013-03-01 07:00:00	0.0	0.4551599023698721
2013-03-01 08:00:00	0.10595128778360181	0.4593230863569763
2013-03-01 09:00:00	0.329740768392163	0.3863663096304738
2013-03-01 10:00:00	0.5285290513335451	0.37284145536644775
2013-03-01 11:00:00	0.6691519701804387	0.3162637700150758
2013-03-01 12:00:00	0.7489115615261239	0.2721207808845193
2013-03-01 13:00:00	0.7738963373171746	0.2553391540718044
2013-03-01 14:00:00	0.7661272195439469	0.2565324179908899
2013-03-01 15:00:00	0.7078105301124115	0.28458811198388145
2013-03-01 16:00:00	0.566897798361775	0.3164543071876852
2013-03-01 17:00:00	0.3869394853117968	0.3582024512957476
2013-03-01 18:00:00	0.1544305934951226	0.3866645943262218
2013-03-01 19:00:00	0.002567774807635706	0.44548548844237645
2013-03-01 20:00:00	0.0	0.41627819867230775
2013-03-01 21:00:00	0.0	0.35403340540348455
2013-03-01 22:00:00	0.0	0.25464911095119097
2013-03-01 23:00:00	0.0	0.21795268205809687
2013-03-02 00:00:00	0.0	0.15377757663458136
2013-03-02 01:00:00	0.0	0.10892030016094842
2013-03-02 02:00:00	0.0	0.11002677992161625
2013-03-02 03:00:00	0.0	0.13345980474550992
2013-03-02 04:00:00	0.0	0.15818741745541537
2013-03-02 05:00:00	0.0	0.19743967389021994
2013-03-02 06:00:00	0.0	0.19627370161591534
2013-03-02 07:00:00	0.0	0.19616908738394223
2013-03-02 08:00:00	0.06502741151136215	0.21595099291791867
2013-03-02 09:00:00	0.24651037028529874	0.1640729922987259
2013-03-02 10:00:00	0.4325670205902354	0.20372578930832977
2013-03-02 11:00:00	0.5856440442196943	0.22253664472349083
2013-03-02 12:00:00	0.655706724008526	0.2585220529954397
2013-03-02 13:00:00	0.6571920139314883	0.3164594330158584
2013-03-02 14:00:00	0.6189619206379383	0.38930636924655415
2013-03-02 15:00:00	0.5566801901306512	0.43102114045673107
2013-03-02 16:00:00	0.449799275482303	0.47466353943644346
2013-03-02 17:00:00	0.295036942596847	0.4980314462058068
2013-03-02 18:00:00	0.11976893827993143	0.44327332878825304
2013-03-02 19:00:00	0.0010228854888001864	0.30968530265126304
2013-03-02 20:00:00	0.0	0.23762425367298542
2013-03-02 21:00:00	0.0	0.20438761922620413
2013-03-02 22:00:00	0.0	0.17899574639780239
2013-03-02 23:00:00	0.0	0.19022421787875762
2013-03-03 00:00:00	0.0	0.1836990585893991
2013-03-03 01:00:00	0.0	0.15978086103343078
2013-03-03 02:00:00	0.0	0.13040684597391902
2013-03-03 03:00:00	0.0	0.09930749869257177
2013-03-03 04:00:00	0.0	0.0766035630405877
2013-03-03 05:00:00	0.0	0.06759988689682662
2013-03-03 06:00:00	0.0	0.06062230327964037
2013-03-03 07:00:00	0.0	0.04496691825153776
2013-03-03 08:00:00	0.09486432130593729	0.030446381835158312
2013-03-03 09:00:00	0.3018473818256309	0.0370665090626763
2013-03-03 10:00:00	0.46918313857482113	0.1519671819586921
2013-03-03 11:00:00	0.6102959891152293	0.19761337412991994
2013-03-03 12:00:00	0.7054866681519594	0.2347362326226463
2013-03-03 13:00:00	0.7400639882980391	0.34826509820570817
2013-03-03 14:00:00	0.7189807267747652	0.4855916457441009
2013-03-03 15:00:00	0.6390336054435909	0.5950478659686866
2013-03-03 16:00:00	0.5148885489581844	0.6304450028001881
2013-03-03 17:00:00	0.34045507992423707	0.6998064641339012
2013-03-03 18:00:00	0.11323988173366417	0.755397986447164
2013-03-03 19:00:00	0.002287622936751912	0.6562213398977774
2013-03-03 20:00:00	0.0	0.6379118669625479
2013-03-03 21:00:00	0.0	0.7172561749723095
2013-03-03 22:00:00	0.0	0.8522030542052875
2013-03-03 23:00:00	0.0	0.9216316162546142
2013-03-04 00:00:00	0.0	0.9672289095383638
2013-03-04 01:00:00	0.0	0.9769043177601665
2013-03-04 02:00:00	0.0	0.9788626926059867
2013-03-04 03:00:00	0.0	0.9866778882009808
2013-03-04 04:00:00	0.0	0.9994644295625276
2013-03-04 05:00:00	0.0	0.9999560066788591
2013-03-04 06:00:00	0.0	0.999985797757428
2013-03-04 07:00:00	0.0	0.9999816496450339
2013-03-04 08:00:00	0.03813893485546617	0.9998214479118492
2013-03-04 09:00:00	0.13209027290769065	0.9988522351307989
2013-03-04 10:00:00	0.2324743013318361	0.9995851469986055
2013-03-04 11:00:00	0.29207332498675714	0.9994985262290189
2013-03-04 12:00:00	0.39586464948391664	0.9991298865031849
2013-03-04 13:00:00	0.4524604846882897	0.9986685050922643
2013-03-04 14:00:00	0.47591086536257443	0.9982420195289088
2013-03-04 15:00:00	0.38577525488319125	0.9980588182523641
2013-03-04 16:00:00	0.2928327079531446	0.9978584080324788
2013-03-04 17:00:00	0.20782715559208406	0.9977531511230883
2013-03-04 18:00:00	0.07520954198192732	0.9978800317474896
2013-03-04 19:00:00	0.0009373168490036301	0.9978787051943773
2013-03-04 20:00:00	0.0	0.992564646290582
2013-03-04 21:00:00	0.0	0.9759573114243586
2013-03-04 22:00:00	0.0	0.9936198175406808
2013-03-04 23:00:00	0.0	0.9858418256615079
2013-03-05 00:00:00	0.0	0.989136406242001
2013-03-05 01:00:00	0.0	0.973989751665732
2013-03-05 02:00:00	0.0	0.9669981614682795
2013-03-05 03:00:00	0.0	0.971046514845746
2013-03-05 04:00:00	0.0	0.9718760205527572
2013-03-05 05:00:00	0.0	0.9693821765283382
2013-03-05 06:00:00	0.0	0.9653150342047734
2013-03-05 07:00:00	0.0	0.9534614134683883
2013-03-05 08:00:00	0.031908743787163546	0.9314675130911522
2013-03-05 09:00:00	0.14686160137589074	0.9459745256949122
2013-03-05 10:00:00	0.2761809190092191	0.9837416927588025
2013-03-05 11:00:00	0.34548265298679876	0.9848299382091639
2013-03-05 12:00:00	0.4766448166923525	0.9850628813114891
2013-03-05 13:00:00	0.46240409941844646	0.9852652555847777
2013-03-05 14:00:00	0.4964987395579747	0.9863035542266864
2013-03-05 15:00:00	0.5037411050733186	0.9804474354390977
2013-03-05 16:00:00	0.43940544516442126	0.9638474541708056
2013-03-05 17:00:00	0.2786805318599248	0.9264563286191924
2013-03-05 18:00:00	0.10099571285617236	0.8191658829327063
2013-03-05 19:00:00	0.003939058397663738	0.7325045583049065
2013-03-05 20:00:00	0.0	0.6598129458278182
2013-03-05 21:00:00	0.0	0.6234996423038426
2013-03-05 22:00:00	0.0	0.540434598405699
2013-03-05 23:00:00	0.0	0.5047957485773233
2013-03-06 00:00:00	0.0	0.5002127629408557
2013-03-06 01:00:00	0.0	0.4613961912246973
2013-03-06 02:00:00	0.0	0.46653887818480894
2013-03-06 03:00:00	0.0	0.48742044928248535
2013-03-06 04:00:00	0.0	0.47806875640389185
2013-03-06 05:00:00	0.0	0.4582867716324724
2013-03-06 06:00:00	0.0	0.43952457814286455
2013-03-06 07:00:00	0.0	0.40991859419784726
2013-03-06 08:00:00	0.09304381559228826	0.4321237691873075
2013-03-06 09:00:00	0.2610040475735579	0.4442112932789044
2013-03-06 10:00:00	0.4261165957085044	0.3478239661860129
2013-03-06 11:00:00	0.5290813517017562	0.31959298758927057
2013-03-06 12:00:00	0.6145364861558864	0.31132815277479325
2013-03-06 13:00:00	0.6485355964723158	0.33117456356136815
2013-03-06 14:00:00	0.591785859987241	0.3221406906413067
2013-03-06 15:00:00	0.5704534317945091	0.28059646671469934
2013-03-06 16:00:00	0.43604009409794686	0.24641599298952171
2013-03-06 17:00:00	0.2916726626435441	0.25122541301964324
2013-03-06 18:00:00	0.12018463293155844	0.22915442928479865
2013-03-06 19:00:00	0.006985911624533398	0.21141329311376583
2013-03-06 20:00:00	0.0	0.18446168646883954
2013-03-06 21:00:00	0.0	0.16330354972448258
2013-03-06 22:00:00	0.0	0.14529237434590123
2013-03-06 23:00:00	0.0	0.12939412435708927
2013-03-07 00:00:00	0.0	0.12323000806370071
2013-03-07 01:00:00	0.0	0.11930261016212891
2013-03-07 02:00:00	0.0	0.1129077942414998
2013-03-07 03:00:00	0.0	0.10996781035749331
2013-03-07 04:00:00	0.0	0.10604708895423882
2013-03-07 05:00:00	0.0	0.10649683412834507
2013-03-07 06:00:00	0.0	0.11290695681155105
2013-03-07 07:00:00	0.0	0.11708751759758429
2013-03-07 08:00:00	0.10885541505281023	0.11278211288631042
2013-03-07 09:00:00	0.32813285145294346	0.12033074367754552
2013-03-07 10:00:00	0.518282798039115	0.16346590769208602
2013-03-07 11:00:00	0.6658994594606186	0.19629543072570793
2013-03-07 12:00:00	0.7454735874761239	0.21778682971208216
2013-03-07 13:00:00	0.7835441212580083	0.23497685262965068
2013-03-07 14:00:00	0.7544468540565783	0.24727111868800883
2013-03-07 15:00:00	0.6815025371628591	0.25357029847658813
2013-03-07 16:00:00	0.5382221255073246	0.24068372950461456
2013-03-07 17:00:00	0.36100047446537686	0.22283645930776672
2013-03-07 18:00:00	0.1515748067936355	0.20523424604399557
2013-03-07 19:00:00	0.009463194080040033	0.21425891255501592
2013-03-07 20:00:00	0.0	0.2212422074052548
2013-03-07 21:00:00	0.0	0.21517482178390088
2013-03-07 22:00:00	0.0	0.1847041444580286
2013-03-07 23:00:00	0.0	0.17950271976947876
