# Supplementary material for: Green energy and steel imports reduce Europe’s net-zero infrastructure needs
Source: Nat Commun. 2025 Jun 12;16:5302. doi: 10.1038/s41467-025-60652-1 (PMC12162880; doi:10.1038/s41467-025-60652-1)
Supplement: Supplementary file 3 — Source Data [file 41467_2025_60652_MOESM3_ESM.zip › figure-1-B-costs.csv]

name	marginal_cost
AL0 0
AT0 0
AT0 1
BA0 0
BE0 0
BE0 1
BG0 0
BG0 1	86.93752894378751
CH0 0
CZ0 0
CZ0 1
DE0 0
DE0 1
DE0 10
DE0 11	90.98119343789791
DE0 12
DE0 13
DE0 14
DE0 15
DE0 2	93.02502867285352
DE0 3
DE0 4	90.98119343789791
DE0 5
DE0 6
DE0 7
DE0 8
DE0 9
DK0 0
DK1 0
EE0 0
ES0 0	89.39088655919723
ES0 1	73.7899868740685
ES0 2
ES0 3	89.39088655919723
ES0 4	89.39088655919723
ES0 5	88.12746300163664
ES0 6	73.7899868740685
ES0 7	88.12746300163664
ES2 0
FI1 0
FI1 1	93.02502867285352
FI1 2
FR0 0
FR0 1
FR0 10
FR0 2
FR0 3
FR0 4
FR0 5	89.39088655919723
FR0 6
FR0 7
FR0 8
FR0 9	90.98119343789791
FR6 0
GB3 0
GB3 1
GB3 10	90.98119343789791
GB3 2
GB3 3
GB3 4	90.35509322616136
GB3 5
GB3 6
GB3 7
GB3 8
GB3 9
GB4 0
GR0 0	86.93752894378751
GR0 1	92.26372452736938
HR0 0
HU0 0
HU0 1	100.49688686259763
IE4 0
IE4 1
IT0 0
IT0 1
IT0 2	81.20458019445556
IT0 3	93.01989335939446
IT0 4
IT0 5
IT0 6
IT0 7
IT0 8	93.01989335939446
IT0 9	93.01989335939446
IT5 0	89.39088655919723
LT0 0	93.02502867285352
LU0 0
LV0 0
ME0 0
MK0 0
NL0 0	90.98119343789791
NL0 1	90.98119343789791
NO1 0
NO1 1	93.02502867285352
NO1 2	93.02502867285352
NO1 3
PL0 0
PL0 1
PL0 2	93.02502867285352
PL0 3	100.49688686259763
PL0 4	100.49688686259763
PL0 5
PL0 6
PT0 0	88.12746300163664
RO0 0	86.93752894378751
RO0 1	100.49688686259763
RO0 2
RS0 0
RS0 1
SE1 0	93.02502867285352
SE1 1	93.02502867285352
SE1 2
SE1 3	93.02502867285352
SI0 0
SK0 0	100.49688686259763
XK0 0
