# Supplementary material for: Green energy and steel imports reduce Europe’s net-zero infrastructure needs
Source: Nat Commun. 2025 Jun 12;16:5302. doi: 10.1038/s41467-025-60652-1 (PMC12162880; doi:10.1038/s41467-025-60652-1)
Supplement: Supplementary file 3 — Source Data [file 41467_2025_60652_MOESM3_ESM.zip › figure-1-B-entrypoints.csv]

bus		0
BE0 1	pipeline	0.0
BG0 1	pipeline	17204.763033239775
DE0 0	pipeline	0.0
DE0 1	pipeline	0.0
DE0 10	pipeline	0.0
DE0 11	lng	15469.721120000002
DE0 11	pipeline	0.0
DE0 13	pipeline	0.0
DE0 14	pipeline	0.0
DE0 15	pipeline	0.0
DE0 2	lng	9400.5768
DE0 2	pipeline	0.0
DE0 3	pipeline	0.0
DE0 4	lng	23039.65928
DE0 4	pipeline	0.0
DE0 6	pipeline	0.0
DE0 7	pipeline	0.0
DE0 8	pipeline	0.0
DE0 9	pipeline	0.0
EE0 0	pipeline	0.0
ES0 0	lng	20780.2224
ES0 1	pipeline	17039.258601376394
ES0 3	lng	24903.2824
ES0 4	lng	8411.042399999998
ES0 5	lng	4287.9824
ES0 6	pipeline	11123.437397329517
ES0 7	lng	9697.43712
FI1 1	lng	6069.14432
FI1 1	pipeline	0.0
FI1 2	pipeline	0.0
FR0 0	pipeline	0.0
FR0 1	pipeline	0.0
FR0 3	pipeline	0.0
FR0 4	pipeline	0.0
FR0 5	lng	1979.0688
FR0 5	pipeline	0.0
FR0 6	pipeline	0.0
FR0 7	pipeline	0.0
FR0 8	pipeline	0.0
FR0 9	lng	6069.14432
FR0 9	pipeline	0.0
GB3 0	pipeline	0.0
GB3 10	lng	29850.9544
GB3 10	pipeline	0.0
GB3 2	pipeline	0.0
GB3 3	pipeline	0.0
GB3 4	lng	25398.0496
GB3 4	pipeline	0.0
GB3 6	pipeline	0.0
GB3 7	pipeline	0.0
GB3 8	pipeline	0.0
GB3 9	pipeline	0.0
GB4 0	pipeline	0.0
GR0 0	lng	6662.86496
GR0 0	pipeline	1870.5849740837875
GR0 1	lng	8411.042399999998
HU0 1	pipeline	26811.71796186762
IT0 2	pipeline	61201.99932696769
IT0 3	lng	8740.8872
IT0 8	lng	1154.4568
IT0 9	lng	10917.86288
IT5 0	lng	329.8448
LT0 0	lng	4782.7496
LT0 0	pipeline	0.0
LV0 0	pipeline	0.0
NL0 0	lng	9697.43712
NL0 1	lng	24243.5928
NO1 1	lng	659.6896
NO1 2	lng	164.9224
PL0 2	lng	10093.25088
PL0 3	pipeline	280.9726401401573
PL0 4	pipeline	5219.16301411032
PT0 0	lng	9235.6544
RO0 0	pipeline	42881.04361371908
RO0 1	pipeline	4541.7495255532285
SE1 0	lng	659.6896
SE1 1	lng	329.8448
SE1 3	lng	659.6896
SK0 0	pipeline	94068.10034281432
