# Supplementary material for: Green energy and steel imports reduce Europe’s net-zero infrastructure needs
Source: Nat Commun. 2025 Jun 12;16:5302. doi: 10.1038/s41467-025-60652-1 (PMC12162880; doi:10.1038/s41467-025-60652-1)
Supplement: Supplementary file 3 — Source Data [file 41467_2025_60652_MOESM3_ESM.zip › figure-1-C.csv]

	scenario	year	wacc	esc	exporter	importer	category	subcategory	value	exporter_base
1356601	default	2040	pypsa-eur-sec	pipeline-h2	CN-Northeast	EUSE	general	Cost per MWh delivered	141.33904500932414	Other
1356808	default	2040	pypsa-eur-sec	pipeline-h2	CN-Northeast	EUE	general	Cost per MWh delivered	139.64986264385988	Other
1357015	default	2040	pypsa-eur-sec	pipeline-h2	CN-Southeast	EUSE	general	Cost per MWh delivered	164.4291997756503	Other
1357156	default	2040	pypsa-eur-sec	pipeline-h2	CN-Southeast	EUE	general	Cost per MWh delivered	163.1266859770828	Other
1357297	default	2040	pypsa-eur-sec	pipeline-h2	CN-West	EUSE	general	Cost per MWh delivered	123.8878245169464	Other
1357514	default	2040	pypsa-eur-sec	pipeline-h2	CN-West	EUE	general	Cost per MWh delivered	123.72379006467231	Other
1357731	default	2040	pypsa-eur-sec	pipeline-h2	DZ	EUSW	general	Cost per MWh delivered	79.98654056365037	Algeria
1357974	default	2040	pypsa-eur-sec	pipeline-h2	DZ	EUS	general	Cost per MWh delivered	81.20458019445556	Algeria
1358217	default	2040	pypsa-eur-sec	pipeline-h2	EG	EUSE	general	Cost per MWh delivered	88.08467471301289	Other
1358448	default	2040	pypsa-eur-sec	pipeline-h2	KZ	EUSE	general	Cost per MWh delivered	101.13309498197118	Other
1358652	default	2040	pypsa-eur-sec	pipeline-h2	KZ	EUE	general	Cost per MWh delivered	100.49688686259763	Other
1358856	default	2040	pypsa-eur-sec	pipeline-h2	LY	EUS	general	Cost per MWh delivered	82.7628208579774	Other
1359072	default	2040	pypsa-eur-sec	pipeline-h2	LY	EUSE	general	Cost per MWh delivered	86.93752894378751	Other
1359288	default	2040	pypsa-eur-sec	pipeline-h2	MA	EUSW	general	Cost per MWh delivered	85.98668942121877	Other
1359516	default	2040	pypsa-eur-sec	pipeline-h2	EH	EUSW	general	Cost per MWh delivered	73.7899868740685	Western Sahara
1359699	default	2040	pypsa-eur-sec	pipeline-h2	OM	EUSE	general	Cost per MWh delivered	107.42471926464005	Other
1359894	default	2040	pypsa-eur-sec	pipeline-h2	SA	EUSE	general	Cost per MWh delivered	98.07743109094888	Saudi Arabia
1360101	default	2040	pypsa-eur-sec	pipeline-h2	TN	EUSW	general	Cost per MWh delivered	92.07859371811084	Other
1360332	default	2040	pypsa-eur-sec	pipeline-h2	TN	EUS	general	Cost per MWh delivered	84.6949623556623	Other
1360563	default	2040	pypsa-eur-sec	pipeline-h2	TR	EUSE	general	Cost per MWh delivered	94.30594330376488	Other
1360785	default	2040	pypsa-eur-sec	pipeline-h2	UA	EUE	general	Cost per MWh delivered	112.27677321340794	Other
1360992	default	2040	pypsa-eur-sec	pipeline-h2	TM	EUSE	general	Cost per MWh delivered	106.5229418238481	Other
1361187	default	2040	pypsa-eur-sec	pipeline-h2	TM	EUE	general	Cost per MWh delivered	108.71188874366008	Other
1361382	default	2040	pypsa-eur-sec	pipeline-h2	UZ	EUSE	general	Cost per MWh delivered	109.68936360278308	Other
1361551	default	2040	pypsa-eur-sec	pipeline-h2	UZ	EUE	general	Cost per MWh delivered	110.88723587148552	Other
1361720	default	2040	pypsa-eur-sec	pipeline-h2	MN	EUSE	general	Cost per MWh delivered	132.42182021910943	Other
1361913	default	2040	pypsa-eur-sec	pipeline-h2	MN	EUE	general	Cost per MWh delivered	130.23936378659172	Other
1362106	default	2040	pypsa-eur-sec	pipeline-h2	MR	EUSW	general	Cost per MWh delivered	81.6853725572668	Other
1362334	default	2040	pypsa-eur-sec	shipping-ftfuel	AR-South	T0557	general	Cost per MWh delivered	128.66909657830178	Other
1362798	default	2040	pypsa-eur-sec	shipping-ftfuel	AR-South	T0492	general	Cost per MWh delivered	128.79448290310128	Other
1363284	default	2040	pypsa-eur-sec	shipping-ftfuel	AR-South	T0498	general	Cost per MWh delivered	128.88753296747586	Other
1363770	default	2040	pypsa-eur-sec	shipping-ftfuel	AR-South	T0462	general	Cost per MWh delivered	128.84982210086355	Other
1364256	default	2040	pypsa-eur-sec	shipping-ftfuel	AR-South	T0466	general	Cost per MWh delivered	128.88368037393244	Other
1364742	default	2040	pypsa-eur-sec	shipping-ftfuel	AR-South	T0522	general	Cost per MWh delivered	128.63550904498626	Other
1365206	default	2040	pypsa-eur-sec	shipping-ftfuel	AR-South	T0500	general	Cost per MWh delivered	128.494006362133	Other
1365648	default	2040	pypsa-eur-sec	shipping-ftfuel	AR-North	T0557	general	Cost per MWh delivered	132.43711131571945	Other
1366118	default	2040	pypsa-eur-sec	shipping-ftfuel	AR-North	T0492	general	Cost per MWh delivered	132.47011618793465	Other
1366588	default	2040	pypsa-eur-sec	shipping-ftfuel	AR-North	T0498	general	Cost per MWh delivered	132.64968555456306	Other
1367080	default	2040	pypsa-eur-sec	shipping-ftfuel	AR-North	T0462	general	Cost per MWh delivered	132.61184620876938	Other
1367572	default	2040	pypsa-eur-sec	shipping-ftfuel	AR-North	T0466	general	Cost per MWh delivered	132.64648333756392	Other
1368064	default	2040	pypsa-eur-sec	shipping-ftfuel	AR-North	T0522	general	Cost per MWh delivered	132.4066912693985	Other
1368534	default	2040	pypsa-eur-sec	shipping-ftfuel	AR-North	T0500	general	Cost per MWh delivered	132.26357442963908	Other
1368982	default	2040	pypsa-eur-sec	shipping-ftfuel	AU-West	T0557	general	Cost per MWh delivered	138.17404980389614	Australia
1369583	default	2040	pypsa-eur-sec	shipping-ftfuel	AU-West	T0492	general	Cost per MWh delivered	138.20750931214462	Australia
1370184	default	2040	pypsa-eur-sec	shipping-ftfuel	AU-West	T0498	general	Cost per MWh delivered	138.30870353741287	Australia
1370785	default	2040	pypsa-eur-sec	shipping-ftfuel	AU-West	T0462	general	Cost per MWh delivered	137.55214371798584	Australia
1371298	default	2040	pypsa-eur-sec	shipping-ftfuel	AU-West	T0466	general	Cost per MWh delivered	137.76547484273522	Australia
1371855	default	2040	pypsa-eur-sec	shipping-ftfuel	AU-West	T0522	general	Cost per MWh delivered	137.8086659730719	Australia
1372412	default	2040	pypsa-eur-sec	shipping-ftfuel	AU-West	T0500	general	Cost per MWh delivered	137.89321584018657	Australia
1372969	default	2040	pypsa-eur-sec	shipping-ftfuel	AU-East	T0557	general	Cost per MWh delivered	136.33168184782744	Australia
1373594	default	2040	pypsa-eur-sec	shipping-ftfuel	AU-East	T0492	general	Cost per MWh delivered	136.36367214664796	Australia
1374219	default	2040	pypsa-eur-sec	shipping-ftfuel	AU-East	T0498	general	Cost per MWh delivered	136.78346466118302	Australia
1374943	default	2040	pypsa-eur-sec	shipping-ftfuel	AU-East	T0462	general	Cost per MWh delivered	135.764220177958	Australia
1375502	default	2040	pypsa-eur-sec	shipping-ftfuel	AU-East	T0466	general	Cost per MWh delivered	135.85848244081996	Australia
1376061	default	2040	pypsa-eur-sec	shipping-ftfuel	AU-East	T0522	general	Cost per MWh delivered	135.90278685426733	Australia
1376620	default	2040	pypsa-eur-sec	shipping-ftfuel	AU-East	T0500	general	Cost per MWh delivered	136.20132294486643	Australia
1377245	default	2040	pypsa-eur-sec	shipping-ftfuel	BR-Northeast	T0557	general	Cost per MWh delivered	147.0540426658324	Other
1377623	default	2040	pypsa-eur-sec	shipping-ftfuel	BR-Northeast	T0492	general	Cost per MWh delivered	147.1335178470087	Other
1378012	default	2040	pypsa-eur-sec	shipping-ftfuel	BR-Northeast	T0498	general	Cost per MWh delivered	147.33296819614972	Other
1378423	default	2040	pypsa-eur-sec	shipping-ftfuel	BR-Northeast	T0462	general	Cost per MWh delivered	147.25671543039738	Other
1378823	default	2040	pypsa-eur-sec	shipping-ftfuel	BR-Northeast	T0466	general	Cost per MWh delivered	147.34285446959623	Other
1379234	default	2040	pypsa-eur-sec	shipping-ftfuel	BR-Northeast	T0522	general	Cost per MWh delivered	147.03231233058403	Other
1379612	default	2040	pypsa-eur-sec	shipping-ftfuel	BR-Northeast	T0500	general	Cost per MWh delivered	146.8515934334837	Other
1379957	default	2040	pypsa-eur-sec	shipping-ftfuel	BR-Southeast	T0557	general	Cost per MWh delivered	155.83698736180924	Other
1380359	default	2040	pypsa-eur-sec	shipping-ftfuel	BR-Southeast	T0492	general	Cost per MWh delivered	155.9276026411633	Other
1380783	default	2040	pypsa-eur-sec	shipping-ftfuel	BR-Southeast	T0498	general	Cost per MWh delivered	156.11559299976642	Other
1381229	default	2040	pypsa-eur-sec	shipping-ftfuel	BR-Southeast	T0462	general	Cost per MWh delivered	155.99707656695915	Other
1381653	default	2040	pypsa-eur-sec	shipping-ftfuel	BR-Southeast	T0466	general	Cost per MWh delivered	156.11386254876223	Other
1382099	default	2040	pypsa-eur-sec	shipping-ftfuel	BR-Southeast	T0522	general	Cost per MWh delivered	155.8008815284197	Other
1382501	default	2040	pypsa-eur-sec	shipping-ftfuel	BR-Southeast	T0500	general	Cost per MWh delivered	155.62404845637482	Other
1382881	default	2040	pypsa-eur-sec	shipping-ftfuel	CA-East	T0557	general	Cost per MWh delivered	137.039857483929	Other
1383188	default	2040	pypsa-eur-sec	shipping-ftfuel	CA-East	T0492	general	Cost per MWh delivered	137.1298548118617	Other
1383506	default	2040	pypsa-eur-sec	shipping-ftfuel	CA-East	T0498	general	Cost per MWh delivered	137.20285406634528	Other
1383835	default	2040	pypsa-eur-sec	shipping-ftfuel	CA-East	T0462	general	Cost per MWh delivered	137.48206906633797	Other
1384208	default	2040	pypsa-eur-sec	shipping-ftfuel	CA-East	T0466	general	Cost per MWh delivered	137.51401471638542	Other
1384581	default	2040	pypsa-eur-sec	shipping-ftfuel	CA-East	T0522	general	Cost per MWh delivered	137.2459112943676	Other
1384921	default	2040	pypsa-eur-sec	shipping-ftfuel	CA-East	T0500	general	Cost per MWh delivered	137.0706630194173	Other
1385239	default	2040	pypsa-eur-sec	shipping-ftfuel	CL	T0557	general	Cost per MWh delivered	125.13148030682554	Chile
1385752	default	2040	pypsa-eur-sec	shipping-ftfuel	CL	T0492	general	Cost per MWh delivered	125.28925258928004	Chile
1386309	default	2040	pypsa-eur-sec	shipping-ftfuel	CL	T0498	general	Cost per MWh delivered	125.353225029088	Chile
1386866	default	2040	pypsa-eur-sec	shipping-ftfuel	CL	T0462	general	Cost per MWh delivered	125.40627653698984	Chile
1387423	default	2040	pypsa-eur-sec	shipping-ftfuel	CL	T0466	general	Cost per MWh delivered	125.59746879338276	Chile
1388024	default	2040	pypsa-eur-sec	shipping-ftfuel	CL	T0522	general	Cost per MWh delivered	125.28855898900514	Chile
1388581	default	2040	pypsa-eur-sec	shipping-ftfuel	CL	T0500	general	Cost per MWh delivered	125.09106306741111	Chile
1389094	default	2040	pypsa-eur-sec	shipping-ftfuel	CN-Northeast	T0557	general	Cost per MWh delivered	142.31867058038964	Other
1389716	default	2040	pypsa-eur-sec	shipping-ftfuel	CN-Northeast	T0492	general	Cost per MWh delivered	142.35511108473244	Other
1390338	default	2040	pypsa-eur-sec	shipping-ftfuel	CN-Northeast	T0498	general	Cost per MWh delivered	142.45751900500764	Other
1390960	default	2040	pypsa-eur-sec	shipping-ftfuel	CN-Northeast	T0462	general	Cost per MWh delivered	141.60195369440848	Other
1391472	default	2040	pypsa-eur-sec	shipping-ftfuel	CN-Northeast	T0466	general	Cost per MWh delivered	141.85184693176492	Other
1392028	default	2040	pypsa-eur-sec	shipping-ftfuel	CN-Northeast	T0522	general	Cost per MWh delivered	141.89535077572268	Other
1392584	default	2040	pypsa-eur-sec	shipping-ftfuel	CN-Northeast	T0500	general	Cost per MWh delivered	141.98341546416066	Other
1393140	default	2040	pypsa-eur-sec	shipping-ftfuel	CN-Southeast	T0557	general	Cost per MWh delivered	170.33509801369956	Other
1393630	default	2040	pypsa-eur-sec	shipping-ftfuel	CN-Southeast	T0492	general	Cost per MWh delivered	170.3748664956405	Other
1394120	default	2040	pypsa-eur-sec	shipping-ftfuel	CN-Southeast	T0498	general	Cost per MWh delivered	170.69402678948802	Other
1394676	default	2040	pypsa-eur-sec	shipping-ftfuel	CN-Southeast	T0462	general	Cost per MWh delivered	169.6183607753637	Other
1395078	default	2040	pypsa-eur-sec	shipping-ftfuel	CN-Southeast	T0466	general	Cost per MWh delivered	169.85582908392576	Other
1395524	default	2040	pypsa-eur-sec	shipping-ftfuel	CN-Southeast	T0522	general	Cost per MWh delivered	169.91349655896067	Other
1395970	default	2040	pypsa-eur-sec	shipping-ftfuel	CN-Southeast	T0500	general	Cost per MWh delivered	170.18020562819555	Other
1396460	default	2040	pypsa-eur-sec	shipping-ftfuel	DZ	T0557	general	Cost per MWh delivered	134.0183553004869	Algeria
1396777	default	2040	pypsa-eur-sec	shipping-ftfuel	DZ	T0492	general	Cost per MWh delivered	134.0784569761425	Algeria
1397105	default	2040	pypsa-eur-sec	shipping-ftfuel	DZ	T0498	general	Cost per MWh delivered	134.24604907613153	Algeria
1397455	default	2040	pypsa-eur-sec	shipping-ftfuel	DZ	T0462	general	Cost per MWh delivered	133.98359927350498	Algeria
1397772	default	2040	pypsa-eur-sec	shipping-ftfuel	DZ	T0466	general	Cost per MWh delivered	134.03882793256517	Algeria
1398100	default	2040	pypsa-eur-sec	shipping-ftfuel	DZ	T0522	general	Cost per MWh delivered	133.77173907496544	Algeria
1398395	default	2040	pypsa-eur-sec	shipping-ftfuel	DZ	T0500	general	Cost per MWh delivered	133.811583997943	Algeria
1398690	default	2040	pypsa-eur-sec	shipping-ftfuel	EG	T0557	general	Cost per MWh delivered	137.53981246301106	Other
1399050	default	2040	pypsa-eur-sec	shipping-ftfuel	EG	T0492	general	Cost per MWh delivered	137.59591374304958	Other
1399421	default	2040	pypsa-eur-sec	shipping-ftfuel	EG	T0498	general	Cost per MWh delivered	137.7493268763874	Other
1399814	default	2040	pypsa-eur-sec	shipping-ftfuel	EG	T0462	general	Cost per MWh delivered	136.93735844133292	Other
1400097	default	2040	pypsa-eur-sec	shipping-ftfuel	EG	T0466	general	Cost per MWh delivered	137.09848578388056	Other
1400402	default	2040	pypsa-eur-sec	shipping-ftfuel	EG	T0522	general	Cost per MWh delivered	137.1700904148485	Other
1400718	default	2040	pypsa-eur-sec	shipping-ftfuel	EG	T0500	general	Cost per MWh delivered	137.31298661793144	Other
1401045	default	2040	pypsa-eur-sec	shipping-ftfuel	LY	T0557	general	Cost per MWh delivered	134.64497025785045	Other
1401379	default	2040	pypsa-eur-sec	shipping-ftfuel	LY	T0492	general	Cost per MWh delivered	134.71034980518465	Other
1401724	default	2040	pypsa-eur-sec	shipping-ftfuel	LY	T0498	general	Cost per MWh delivered	134.8777561356786	Other
1402091	default	2040	pypsa-eur-sec	shipping-ftfuel	LY	T0462	general	Cost per MWh delivered	134.18331770129922	Other
1402359	default	2040	pypsa-eur-sec	shipping-ftfuel	LY	T0466	general	Cost per MWh delivered	134.29407732832632	Other
1402649	default	2040	pypsa-eur-sec	shipping-ftfuel	LY	T0522	general	Cost per MWh delivered	134.29865581481866	Other
1402939	default	2040	pypsa-eur-sec	shipping-ftfuel	LY	T0500	general	Cost per MWh delivered	134.44067627284926	Other
1403240	default	2040	pypsa-eur-sec	shipping-ftfuel	MA	T0557	general	Cost per MWh delivered	143.04930620328108	Other
1403542	default	2040	pypsa-eur-sec	shipping-ftfuel	MA	T0492	general	Cost per MWh delivered	143.11292761376583	Other
1403855	default	2040	pypsa-eur-sec	shipping-ftfuel	MA	T0498	general	Cost per MWh delivered	143.29058920128716	Other
1404179	default	2040	pypsa-eur-sec	shipping-ftfuel	MA	T0462	general	Cost per MWh delivered	143.17607249369587	Other
1404492	default	2040	pypsa-eur-sec	shipping-ftfuel	MA	T0466	general	Cost per MWh delivered	143.2435452912012	Other
1404816	default	2040	pypsa-eur-sec	shipping-ftfuel	MA	T0522	general	Cost per MWh delivered	142.95711429116616	Other
1405107	default	2040	pypsa-eur-sec	shipping-ftfuel	MA	T0500	general	Cost per MWh delivered	142.83892745960435	Other
1405376	default	2040	pypsa-eur-sec	shipping-ftfuel	EH	T0557	general	Cost per MWh delivered	126.01671057971318	Western Sahara
1405644	default	2040	pypsa-eur-sec	shipping-ftfuel	EH	T0492	general	Cost per MWh delivered	126.07883987837286	Western Sahara
1405923	default	2040	pypsa-eur-sec	shipping-ftfuel	EH	T0498	general	Cost per MWh delivered	126.24350430622113	Western Sahara
1406224	default	2040	pypsa-eur-sec	shipping-ftfuel	EH	T0462	general	Cost per MWh delivered	126.16007390125692	Western Sahara
1406503	default	2040	pypsa-eur-sec	shipping-ftfuel	EH	T0466	general	Cost per MWh delivered	126.21974778330916	Western Sahara
1406793	default	2040	pypsa-eur-sec	shipping-ftfuel	EH	T0522	general	Cost per MWh delivered	125.95833880037098	Western Sahara
1407050	default	2040	pypsa-eur-sec	shipping-ftfuel	EH	T0500	general	Cost per MWh delivered	125.83327661115447	Western Sahara
1407296	default	2040	pypsa-eur-sec	shipping-ftfuel	NA	T0557	general	Cost per MWh delivered	138.68939696710842	Namibia
1407714	default	2040	pypsa-eur-sec	shipping-ftfuel	NA	T0492	general	Cost per MWh delivered	138.72008212284737	Namibia
1408132	default	2040	pypsa-eur-sec	shipping-ftfuel	NA	T0498	general	Cost per MWh delivered	138.91786041417637	Namibia
1408572	default	2040	pypsa-eur-sec	shipping-ftfuel	NA	T0462	general	Cost per MWh delivered	138.84316366609488	Namibia
1409012	default	2040	pypsa-eur-sec	shipping-ftfuel	NA	T0466	general	Cost per MWh delivered	138.91631657288113	Namibia
1409452	default	2040	pypsa-eur-sec	shipping-ftfuel	NA	T0522	general	Cost per MWh delivered	138.59040522234932	Namibia
1409848	default	2040	pypsa-eur-sec	shipping-ftfuel	NA	T0500	general	Cost per MWh delivered	138.4703652571012	Namibia
1410233	default	2040	pypsa-eur-sec	shipping-ftfuel	OM	T0557	general	Cost per MWh delivered	140.67970579353064	Other
1410645	default	2040	pypsa-eur-sec	shipping-ftfuel	OM	T0492	general	Cost per MWh delivered	140.72173428750185	Other
1411057	default	2040	pypsa-eur-sec	shipping-ftfuel	OM	T0498	general	Cost per MWh delivered	140.88891743360205	Other
1411491	default	2040	pypsa-eur-sec	shipping-ftfuel	OM	T0462	general	Cost per MWh delivered	140.0736707135026	Other
1411815	default	2040	pypsa-eur-sec	shipping-ftfuel	OM	T0466	general	Cost per MWh delivered	140.24618717179746	Other
1412172	default	2040	pypsa-eur-sec	shipping-ftfuel	OM	T0522	general	Cost per MWh delivered	140.32516629788023	Other
1412540	default	2040	pypsa-eur-sec	shipping-ftfuel	OM	T0500	general	Cost per MWh delivered	140.45599905773318	Other
1412919	default	2040	pypsa-eur-sec	shipping-ftfuel	SA	T0557	general	Cost per MWh delivered	139.5987033142904	Saudi Arabia
1413277	default	2040	pypsa-eur-sec	shipping-ftfuel	SA	T0492	general	Cost per MWh delivered	139.65940039709162	Saudi Arabia
1413646	default	2040	pypsa-eur-sec	shipping-ftfuel	SA	T0498	general	Cost per MWh delivered	139.83296734131275	Saudi Arabia
1414037	default	2040	pypsa-eur-sec	shipping-ftfuel	SA	T0462	general	Cost per MWh delivered	139.00444653266942	Saudi Arabia
1414307	default	2040	pypsa-eur-sec	shipping-ftfuel	SA	T0466	general	Cost per MWh delivered	139.16006976510286	Saudi Arabia
1414599	default	2040	pypsa-eur-sec	shipping-ftfuel	SA	T0522	general	Cost per MWh delivered	139.2452744435824	Saudi Arabia
1414902	default	2040	pypsa-eur-sec	shipping-ftfuel	SA	T0500	general	Cost per MWh delivered	139.39156059404334	Saudi Arabia
1415227	default	2040	pypsa-eur-sec	shipping-ftfuel	TN	T0557	general	Cost per MWh delivered	147.26007545103536	Other
1415554	default	2040	pypsa-eur-sec	shipping-ftfuel	TN	T0492	general	Cost per MWh delivered	147.32644128409234	Other
1415881	default	2040	pypsa-eur-sec	shipping-ftfuel	TN	T0498	general	Cost per MWh delivered	147.51004009718926	Other
1416230	default	2040	pypsa-eur-sec	shipping-ftfuel	TN	T0462	general	Cost per MWh delivered	147.01247946379638	Other
1416524	default	2040	pypsa-eur-sec	shipping-ftfuel	TN	T0466	general	Cost per MWh delivered	147.07919294076302	Other
1416829	default	2040	pypsa-eur-sec	shipping-ftfuel	TN	T0522	general	Cost per MWh delivered	146.89654636645176	Other
1417101	default	2040	pypsa-eur-sec	shipping-ftfuel	TN	T0500	general	Cost per MWh delivered	147.03623765345984	Other
1417395	default	2040	pypsa-eur-sec	shipping-ftfuel	TR	T0557	general	Cost per MWh delivered	155.39529992869635	Other
1417746	default	2040	pypsa-eur-sec	shipping-ftfuel	TR	T0492	general	Cost per MWh delivered	155.4608193520922	Other
1418097	default	2040	pypsa-eur-sec	shipping-ftfuel	TR	T0498	general	Cost per MWh delivered	155.64918213813863	Other
1418481	default	2040	pypsa-eur-sec	shipping-ftfuel	TR	T0462	general	Cost per MWh delivered	154.70695478323458	Other
1418744	default	2040	pypsa-eur-sec	shipping-ftfuel	TR	T0466	general	Cost per MWh delivered	154.8836183635067	Other
1419029	default	2040	pypsa-eur-sec	shipping-ftfuel	TR	T0522	general	Cost per MWh delivered	154.98861970871494	Other
1419325	default	2040	pypsa-eur-sec	shipping-ftfuel	TR	T0500	general	Cost per MWh delivered	155.14085823909932	Other
1419643	default	2040	pypsa-eur-sec	shipping-ftfuel	UA	T0557	general	Cost per MWh delivered	188.87058419399597	Other
1419990	default	2040	pypsa-eur-sec	shipping-ftfuel	UA	T0492	general	Cost per MWh delivered	188.95930625376556	Other
1420348	default	2040	pypsa-eur-sec	shipping-ftfuel	UA	T0498	general	Cost per MWh delivered	189.15382393637535	Other
1420728	default	2040	pypsa-eur-sec	shipping-ftfuel	UA	T0462	general	Cost per MWh delivered	188.09648266941247	Other
1420998	default	2040	pypsa-eur-sec	shipping-ftfuel	UA	T0466	general	Cost per MWh delivered	188.305487850208	Other
1421279	default	2040	pypsa-eur-sec	shipping-ftfuel	UA	T0522	general	Cost per MWh delivered	188.41759282589268	Other
1421582	default	2040	pypsa-eur-sec	shipping-ftfuel	UA	T0500	general	Cost per MWh delivered	188.60490515461404	Other
1421896	default	2040	pypsa-eur-sec	shipping-ftfuel	US-Northeast	T0557	general	Cost per MWh delivered	152.7216467952695	Other
1422225	default	2040	pypsa-eur-sec	shipping-ftfuel	US-Northeast	T0492	general	Cost per MWh delivered	152.79821006724302	Other
1422565	default	2040	pypsa-eur-sec	shipping-ftfuel	US-Northeast	T0498	general	Cost per MWh delivered	152.8857273599723	Other
1422916	default	2040	pypsa-eur-sec	shipping-ftfuel	US-Northeast	T0462	general	Cost per MWh delivered	153.16588120362633	Other
1423300	default	2040	pypsa-eur-sec	shipping-ftfuel	US-Northeast	T0466	general	Cost per MWh delivered	153.20288897188192	Other
1423684	default	2040	pypsa-eur-sec	shipping-ftfuel	US-Northeast	T0522	general	Cost per MWh delivered	152.9290970095881	Other
1424046	default	2040	pypsa-eur-sec	shipping-ftfuel	US-Northeast	T0500	general	Cost per MWh delivered	152.72370694042507	Other
1424375	default	2040	pypsa-eur-sec	shipping-ftfuel	US-Southeast	T0557	general	Cost per MWh delivered	175.35695659341596	Other
1424682	default	2040	pypsa-eur-sec	shipping-ftfuel	US-Southeast	T0492	general	Cost per MWh delivered	175.46277602802672	Other
1425000	default	2040	pypsa-eur-sec	shipping-ftfuel	US-Southeast	T0498	general	Cost per MWh delivered	175.57313014082362	Other
1425329	default	2040	pypsa-eur-sec	shipping-ftfuel	US-Southeast	T0462	general	Cost per MWh delivered	175.8578792060054	Other
1425680	default	2040	pypsa-eur-sec	shipping-ftfuel	US-Southeast	T0466	general	Cost per MWh delivered	175.97680889985932	Other
1426053	default	2040	pypsa-eur-sec	shipping-ftfuel	US-Southeast	T0522	general	Cost per MWh delivered	175.57455982668975	Other
1426382	default	2040	pypsa-eur-sec	shipping-ftfuel	US-Southeast	T0500	general	Cost per MWh delivered	175.34957055219775	Other
1426689	default	2040	pypsa-eur-sec	shipping-ftfuel	US-Northwest	T0557	general	Cost per MWh delivered	139.11269613888473	Other
1427210	default	2040	pypsa-eur-sec	shipping-ftfuel	US-Northwest	T0492	general	Cost per MWh delivered	139.30800952727662	Other
1427775	default	2040	pypsa-eur-sec	shipping-ftfuel	US-Northwest	T0498	general	Cost per MWh delivered	139.38732244259455	Other
1428340	default	2040	pypsa-eur-sec	shipping-ftfuel	US-Northwest	T0462	general	Cost per MWh delivered	139.44569150684936	Other
1428905	default	2040	pypsa-eur-sec	shipping-ftfuel	US-Northwest	T0466	general	Cost per MWh delivered	139.47567788801135	Other
1429470	default	2040	pypsa-eur-sec	shipping-ftfuel	US-Northwest	T0522	general	Cost per MWh delivered	139.31231177020825	Other
1430035	default	2040	pypsa-eur-sec	shipping-ftfuel	US-Northwest	T0500	general	Cost per MWh delivered	139.07174044429	Other
1430556	default	2040	pypsa-eur-sec	shipping-ftfuel	US-South	T0557	general	Cost per MWh delivered	140.63902178843855	Other
1430959	default	2040	pypsa-eur-sec	shipping-ftfuel	US-South	T0492	general	Cost per MWh delivered	140.741874495189	Other
1431373	default	2040	pypsa-eur-sec	shipping-ftfuel	US-South	T0498	general	Cost per MWh delivered	140.85173927360046	Other
1431809	default	2040	pypsa-eur-sec	shipping-ftfuel	US-South	T0462	general	Cost per MWh delivered	141.03502903123916	Other
1432267	default	2040	pypsa-eur-sec	shipping-ftfuel	US-South	T0466	general	Cost per MWh delivered	141.07048564245827	Other
1432725	default	2040	pypsa-eur-sec	shipping-ftfuel	US-South	T0522	general	Cost per MWh delivered	140.77458325113497	Other
1433139	default	2040	pypsa-eur-sec	shipping-ftfuel	US-South	T0500	general	Cost per MWh delivered	140.6276015723435	Other
1433542	default	2040	pypsa-eur-sec	shipping-ftfuel	US-Southwest	T0557	general	Cost per MWh delivered	139.4898087674707	Other
1434018	default	2040	pypsa-eur-sec	shipping-ftfuel	US-Southwest	T0492	general	Cost per MWh delivered	139.53935723072468	Other
1434494	default	2040	pypsa-eur-sec	shipping-ftfuel	US-Southwest	T0498	general	Cost per MWh delivered	139.62093124258308	Other
1434970	default	2040	pypsa-eur-sec	shipping-ftfuel	US-Southwest	T0462	general	Cost per MWh delivered	139.83151349497976	Other
1435490	default	2040	pypsa-eur-sec	shipping-ftfuel	US-Southwest	T0466	general	Cost per MWh delivered	139.86565792959513	Other
1436010	default	2040	pypsa-eur-sec	shipping-ftfuel	US-Southwest	T0522	general	Cost per MWh delivered	139.54365544254676	Other
1436486	default	2040	pypsa-eur-sec	shipping-ftfuel	US-Southwest	T0500	general	Cost per MWh delivered	139.33565906306418	Other
1436918	default	2040	pypsa-eur-sec	shipping-ftfuel	US-Alaska	T0557	general	Cost per MWh delivered	152.33494677744503	Other
1437457	default	2040	pypsa-eur-sec	shipping-ftfuel	US-Alaska	T0492	general	Cost per MWh delivered	152.38633506523706	Other
1437996	default	2040	pypsa-eur-sec	shipping-ftfuel	US-Alaska	T0498	general	Cost per MWh delivered	152.70436172399343	Other
1438601	default	2040	pypsa-eur-sec	shipping-ftfuel	US-Alaska	T0462	general	Cost per MWh delivered	152.7761932107255	Other
1439206	default	2040	pypsa-eur-sec	shipping-ftfuel	US-Alaska	T0466	general	Cost per MWh delivered	152.81571401615793	Other
1439811	default	2040	pypsa-eur-sec	shipping-ftfuel	US-Alaska	T0522	general	Cost per MWh delivered	152.39860167995772	Other
1440350	default	2040	pypsa-eur-sec	shipping-ftfuel	US-Alaska	T0500	general	Cost per MWh delivered	152.28418218831214	Other
1440889	default	2040	pypsa-eur-sec	shipping-ftfuel	MX	T0557	general	Cost per MWh delivered	145.02025547132527	Other
1441321	default	2040	pypsa-eur-sec	shipping-ftfuel	MX	T0492	general	Cost per MWh delivered	145.06389899090965	Other
1441753	default	2040	pypsa-eur-sec	shipping-ftfuel	MX	T0498	general	Cost per MWh delivered	145.1801877256626	Other
1442207	default	2040	pypsa-eur-sec	shipping-ftfuel	MX	T0462	general	Cost per MWh delivered	145.3680422072778	Other
1442683	default	2040	pypsa-eur-sec	shipping-ftfuel	MX	T0466	general	Cost per MWh delivered	145.4109399526533	Other
1443159	default	2040	pypsa-eur-sec	shipping-ftfuel	MX	T0522	general	Cost per MWh delivered	145.16440699387445	Other
1443613	default	2040	pypsa-eur-sec	shipping-ftfuel	MX	T0500	general	Cost per MWh delivered	144.94597652832832	Other
1444034	default	2040	pypsa-eur-sec	shipping-ftfuel	PK	T0557	general	Cost per MWh delivered	141.6792604522556	Other
1444447	default	2040	pypsa-eur-sec	shipping-ftfuel	PK	T0492	general	Cost per MWh delivered	141.73651816236006	Other
1444860	default	2040	pypsa-eur-sec	shipping-ftfuel	PK	T0498	general	Cost per MWh delivered	141.9026095179597	Other
1445295	default	2040	pypsa-eur-sec	shipping-ftfuel	PK	T0462	general	Cost per MWh delivered	141.03930343349808	Other
1445620	default	2040	pypsa-eur-sec	shipping-ftfuel	PK	T0466	general	Cost per MWh delivered	141.20674932426328	Other
1445967	default	2040	pypsa-eur-sec	shipping-ftfuel	PK	T0522	general	Cost per MWh delivered	141.28845064528215	Other
1446325	default	2040	pypsa-eur-sec	shipping-ftfuel	PK	T0500	general	Cost per MWh delivered	141.4256776487356	Other
1446694	default	2040	pypsa-eur-sec	shipping-ftfuel	TH	T0557	general	Cost per MWh delivered	162.5840627014612	Other
1447205	default	2040	pypsa-eur-sec	shipping-ftfuel	TH	T0492	general	Cost per MWh delivered	162.62296488709106	Other
1447716	default	2040	pypsa-eur-sec	shipping-ftfuel	TH	T0498	general	Cost per MWh delivered	162.73839700161267	Other
1448227	default	2040	pypsa-eur-sec	shipping-ftfuel	TH	T0462	general	Cost per MWh delivered	161.81491884107982	Other
1448628	default	2040	pypsa-eur-sec	shipping-ftfuel	TH	T0466	general	Cost per MWh delivered	162.01196350758931	Other
1449051	default	2040	pypsa-eur-sec	shipping-ftfuel	TH	T0522	general	Cost per MWh delivered	162.0713446152333	Other
1449474	default	2040	pypsa-eur-sec	shipping-ftfuel	TH	T0500	general	Cost per MWh delivered	162.28729433073022	Other
1449941	default	2040	pypsa-eur-sec	shipping-ftfuel	ZA	T0557	general	Cost per MWh delivered	139.63839895478733	Other
1450411	default	2040	pypsa-eur-sec	shipping-ftfuel	ZA	T0492	general	Cost per MWh delivered	139.67403608966706	Other
1450881	default	2040	pypsa-eur-sec	shipping-ftfuel	ZA	T0498	general	Cost per MWh delivered	139.86631141994295	Other
1451373	default	2040	pypsa-eur-sec	shipping-ftfuel	ZA	T0462	general	Cost per MWh delivered	139.5943555695474	Other
1451843	default	2040	pypsa-eur-sec	shipping-ftfuel	ZA	T0466	general	Cost per MWh delivered	139.69098095786606	Other
1452313	default	2040	pypsa-eur-sec	shipping-ftfuel	ZA	T0522	general	Cost per MWh delivered	139.60451391947382	Other
1452783	default	2040	pypsa-eur-sec	shipping-ftfuel	ZA	T0500	general	Cost per MWh delivered	139.45254654796233	Other
1453231	default	2040	pypsa-eur-sec	shipping-ftfuel	KE	T0557	general	Cost per MWh delivered	142.4221626294112	Other
1453701	default	2040	pypsa-eur-sec	shipping-ftfuel	KE	T0492	general	Cost per MWh delivered	142.45964924823994	Other
1454171	default	2040	pypsa-eur-sec	shipping-ftfuel	KE	T0498	general	Cost per MWh delivered	142.65370572485392	Other
1454663	default	2040	pypsa-eur-sec	shipping-ftfuel	KE	T0462	general	Cost per MWh delivered	141.79414086273584	Other
1455056	default	2040	pypsa-eur-sec	shipping-ftfuel	KE	T0466	general	Cost per MWh delivered	141.97052098987342	Other
1455471	default	2040	pypsa-eur-sec	shipping-ftfuel	KE	T0522	general	Cost per MWh delivered	142.01611141132489	Other
1455886	default	2040	pypsa-eur-sec	shipping-ftfuel	KE	T0500	general	Cost per MWh delivered	142.2112442858327	Other
1456334	default	2040	pypsa-eur-sec	shipping-ftfuel	TZ	T0557	general	Cost per MWh delivered	148.98118839443953	Other
1456769	default	2040	pypsa-eur-sec	shipping-ftfuel	TZ	T0492	general	Cost per MWh delivered	149.11286776026864	Other
1457226	default	2040	pypsa-eur-sec	shipping-ftfuel	TZ	T0498	general	Cost per MWh delivered	149.21894620997335	Other
1457683	default	2040	pypsa-eur-sec	shipping-ftfuel	TZ	T0462	general	Cost per MWh delivered	148.399162219998	Other
1458052	default	2040	pypsa-eur-sec	shipping-ftfuel	TZ	T0466	general	Cost per MWh delivered	148.54055700766355	Other
1458432	default	2040	pypsa-eur-sec	shipping-ftfuel	TZ	T0522	general	Cost per MWh delivered	148.62989104162122	Other
1458823	default	2040	pypsa-eur-sec	shipping-ftfuel	TZ	T0500	general	Cost per MWh delivered	148.7868711063744	Other
1459236	default	2040	pypsa-eur-sec	shipping-ftfuel	NG	T0557	general	Cost per MWh delivered	144.3597228021446	Other
1459640	default	2040	pypsa-eur-sec	shipping-ftfuel	NG	T0492	general	Cost per MWh delivered	144.4276615087998	Other
1460055	default	2040	pypsa-eur-sec	shipping-ftfuel	NG	T0498	general	Cost per MWh delivered	144.58897077246553	Other
1460481	default	2040	pypsa-eur-sec	shipping-ftfuel	NG	T0462	general	Cost per MWh delivered	144.53898960922794	Other
1460907	default	2040	pypsa-eur-sec	shipping-ftfuel	NG	T0466	general	Cost per MWh delivered	144.5736026768491	Other
1461333	default	2040	pypsa-eur-sec	shipping-ftfuel	NG	T0522	general	Cost per MWh delivered	144.31455876498276	Other
1461737	default	2040	pypsa-eur-sec	shipping-ftfuel	NG	T0500	general	Cost per MWh delivered	144.17421572016772	Other
1462119	default	2040	pypsa-eur-sec	shipping-ftfuel	AO	T0557	general	Cost per MWh delivered	142.4005444796257	Other
1462477	default	2040	pypsa-eur-sec	shipping-ftfuel	AO	T0492	general	Cost per MWh delivered	142.44175057585412	Other
1462846	default	2040	pypsa-eur-sec	shipping-ftfuel	AO	T0498	general	Cost per MWh delivered	142.60278930292594	Other
1463237	default	2040	pypsa-eur-sec	shipping-ftfuel	AO	T0462	general	Cost per MWh delivered	142.49376441125224	Other
1463606	default	2040	pypsa-eur-sec	shipping-ftfuel	AO	T0466	general	Cost per MWh delivered	142.5880574225544	Other
1463997	default	2040	pypsa-eur-sec	shipping-ftfuel	AO	T0522	general	Cost per MWh delivered	142.30853886233209	Other
1464344	default	2040	pypsa-eur-sec	shipping-ftfuel	AO	T0500	general	Cost per MWh delivered	142.2052916655912	Other
1464680	default	2040	pypsa-eur-sec	shipping-ftfuel	ET	T0557	general	Cost per MWh delivered	142.4664368162517	Other
1465063	default	2040	pypsa-eur-sec	shipping-ftfuel	ET	T0492	general	Cost per MWh delivered	142.56381970086292	Other
1465457	default	2040	pypsa-eur-sec	shipping-ftfuel	ET	T0498	general	Cost per MWh delivered	142.718243442857	Other
1465873	default	2040	pypsa-eur-sec	shipping-ftfuel	ET	T0462	general	Cost per MWh delivered	141.84406456437776	Other
1466168	default	2040	pypsa-eur-sec	shipping-ftfuel	ET	T0466	general	Cost per MWh delivered	142.01815932748443	Other
1466496	default	2040	pypsa-eur-sec	shipping-ftfuel	ET	T0522	general	Cost per MWh delivered	142.0892227729456	Other
1466824	default	2040	pypsa-eur-sec	shipping-ftfuel	ET	T0500	general	Cost per MWh delivered	142.26579240435305	Other
1467185	default	2040	pypsa-eur-sec	shipping-ftfuel	MZ	T0557	general	Cost per MWh delivered	161.93435856589056	Other
1467619	default	2040	pypsa-eur-sec	shipping-ftfuel	MZ	T0492	general	Cost per MWh delivered	162.07501690549367	Other
1468075	default	2040	pypsa-eur-sec	shipping-ftfuel	MZ	T0498	general	Cost per MWh delivered	162.2249270953638	Other
1468531	default	2040	pypsa-eur-sec	shipping-ftfuel	MZ	T0462	general	Cost per MWh delivered	161.20267825800497	Other
1468899	default	2040	pypsa-eur-sec	shipping-ftfuel	MZ	T0466	general	Cost per MWh delivered	161.3845651336518	Other
1469278	default	2040	pypsa-eur-sec	shipping-ftfuel	MZ	T0522	general	Cost per MWh delivered	161.51247927105194	Other
1469668	default	2040	pypsa-eur-sec	shipping-ftfuel	MZ	T0500	general	Cost per MWh delivered	161.68245895355147	Other
1470080	default	2040	pypsa-eur-sec	shipping-ftfuel	ER	T0557	general	Cost per MWh delivered	159.6178816084846	Other
1470464	default	2040	pypsa-eur-sec	shipping-ftfuel	ER	T0492	general	Cost per MWh delivered	159.71897364807256	Other
1470859	default	2040	pypsa-eur-sec	shipping-ftfuel	ER	T0498	general	Cost per MWh delivered	160.01897630679295	Other
1471276	default	2040	pypsa-eur-sec	shipping-ftfuel	ER	T0462	general	Cost per MWh delivered	158.6546986480493	Other
1471583	default	2040	pypsa-eur-sec	shipping-ftfuel	ER	T0466	general	Cost per MWh delivered	158.91235212966347	Other
1471901	default	2040	pypsa-eur-sec	shipping-ftfuel	ER	T0522	general	Cost per MWh delivered	159.04624948022402	Other
1472241	default	2040	pypsa-eur-sec	shipping-ftfuel	ER	T0500	general	Cost per MWh delivered	159.27986922531858	Other
1472592	default	2040	pypsa-eur-sec	shipping-ftfuel	MR	T0557	general	Cost per MWh delivered	129.98377993925436	Other
1472927	default	2040	pypsa-eur-sec	shipping-ftfuel	MR	T0492	general	Cost per MWh delivered	130.03366072907724	Other
1473273	default	2040	pypsa-eur-sec	shipping-ftfuel	MR	T0498	general	Cost per MWh delivered	130.21583218368184	Other
1473641	default	2040	pypsa-eur-sec	shipping-ftfuel	MR	T0462	general	Cost per MWh delivered	130.1184476353386	Other
1473998	default	2040	pypsa-eur-sec	shipping-ftfuel	MR	T0466	general	Cost per MWh delivered	130.19952237088975	Other
1474366	default	2040	pypsa-eur-sec	shipping-ftfuel	MR	T0522	general	Cost per MWh delivered	129.91864980139454	Other
1474690	default	2040	pypsa-eur-sec	shipping-ftfuel	MR	T0500	general	Cost per MWh delivered	129.7883416205743	Other
1475003	default	2040	pypsa-eur-sec	shipping-ftfuel	SN	T0557	general	Cost per MWh delivered	155.71022678738657	Other
1475308	default	2040	pypsa-eur-sec	shipping-ftfuel	SN	T0492	general	Cost per MWh delivered	155.7737216541413	Other
1475624	default	2040	pypsa-eur-sec	shipping-ftfuel	SN	T0498	general	Cost per MWh delivered	156.00432644443973	Other
1475962	default	2040	pypsa-eur-sec	shipping-ftfuel	SN	T0462	general	Cost per MWh delivered	155.8869594936626	Other
1476289	default	2040	pypsa-eur-sec	shipping-ftfuel	SN	T0466	general	Cost per MWh delivered	155.982307558822	Other
1476627	default	2040	pypsa-eur-sec	shipping-ftfuel	SN	T0522	general	Cost per MWh delivered	155.62006850174842	Other
1476921	default	2040	pypsa-eur-sec	shipping-ftfuel	SN	T0500	general	Cost per MWh delivered	155.4489089308359	Other
1477204	default	2040	pypsa-eur-sec	shipping-ftfuel	UY	T0557	general	Cost per MWh delivered	168.06417510459733	Other
1477598	default	2040	pypsa-eur-sec	shipping-ftfuel	UY	T0492	general	Cost per MWh delivered	168.19398879161716	Other
1478014	default	2040	pypsa-eur-sec	shipping-ftfuel	UY	T0498	general	Cost per MWh delivered	168.3945739158341	Other
1478452	default	2040	pypsa-eur-sec	shipping-ftfuel	UY	T0462	general	Cost per MWh delivered	168.25402733385928	Other
1478868	default	2040	pypsa-eur-sec	shipping-ftfuel	UY	T0466	general	Cost per MWh delivered	168.3940722834757	Other
1479306	default	2040	pypsa-eur-sec	shipping-ftfuel	UY	T0522	general	Cost per MWh delivered	168.03295594668768	Other
1479700	default	2040	pypsa-eur-sec	shipping-ftfuel	UY	T0500	general	Cost per MWh delivered	167.87541483100958	Other
1480072	default	2040	pypsa-eur-sec	shipping-ftfuel	CO	T0557	general	Cost per MWh delivered	151.89237038830396	Other
1480480	default	2040	pypsa-eur-sec	shipping-ftfuel	CO	T0492	general	Cost per MWh delivered	151.94686153914776	Other
1480888	default	2040	pypsa-eur-sec	shipping-ftfuel	CO	T0498	general	Cost per MWh delivered	152.08959049176707	Other
1481318	default	2040	pypsa-eur-sec	shipping-ftfuel	CO	T0462	general	Cost per MWh delivered	152.22677279764187	Other
1481770	default	2040	pypsa-eur-sec	shipping-ftfuel	CO	T0466	general	Cost per MWh delivered	152.2699057362157	Other
1482222	default	2040	pypsa-eur-sec	shipping-ftfuel	CO	T0522	general	Cost per MWh delivered	152.01282879301138	Other
1482652	default	2040	pypsa-eur-sec	shipping-ftfuel	CO	T0500	general	Cost per MWh delivered	151.7937786951585	Other
1483049	default	2040	pypsa-eur-sec	shipping-ftfuel	PE	T0557	general	Cost per MWh delivered	139.2094648880562	Other
1483477	default	2040	pypsa-eur-sec	shipping-ftfuel	PE	T0492	general	Cost per MWh delivered	139.25238013206555	Other
1483905	default	2040	pypsa-eur-sec	shipping-ftfuel	PE	T0498	general	Cost per MWh delivered	139.41924153602028	Other
1484355	default	2040	pypsa-eur-sec	shipping-ftfuel	PE	T0462	general	Cost per MWh delivered	139.47704789746055	Other
1484805	default	2040	pypsa-eur-sec	shipping-ftfuel	PE	T0466	general	Cost per MWh delivered	139.6242380102341	Other
1485299	default	2040	pypsa-eur-sec	shipping-ftfuel	PE	T0522	general	Cost per MWh delivered	139.2568218957906	Other
1485727	default	2040	pypsa-eur-sec	shipping-ftfuel	PE	T0500	general	Cost per MWh delivered	139.09754341604324	Other
1486133	default	2040	pypsa-eur-sec	shipping-ftfuel	IN-Northwest	T0557	general	Cost per MWh delivered	152.82558267635295	Other
1486555	default	2040	pypsa-eur-sec	shipping-ftfuel	IN-Northwest	T0492	general	Cost per MWh delivered	152.86580505592468	Other
1486977	default	2040	pypsa-eur-sec	shipping-ftfuel	IN-Northwest	T0498	general	Cost per MWh delivered	153.06868771523253	Other
1487421	default	2040	pypsa-eur-sec	shipping-ftfuel	IN-Northwest	T0462	general	Cost per MWh delivered	152.17771589753417	Other
1487766	default	2040	pypsa-eur-sec	shipping-ftfuel	IN-Northwest	T0466	general	Cost per MWh delivered	152.36932804339406	Other
1488133	default	2040	pypsa-eur-sec	shipping-ftfuel	IN-Northwest	T0522	general	Cost per MWh delivered	152.46600796674545	Other
1488511	default	2040	pypsa-eur-sec	shipping-ftfuel	IN-Northwest	T0500	general	Cost per MWh delivered	152.61131341220272	Other
1488911	default	2040	pypsa-eur-sec	shipping-ftfuel	IN-South	T0557	general	Cost per MWh delivered	159.6079264548465	Other
1489235	default	2040	pypsa-eur-sec	shipping-ftfuel	IN-South	T0492	general	Cost per MWh delivered	159.67823930796473	Other
1489559	default	2040	pypsa-eur-sec	shipping-ftfuel	IN-South	T0498	general	Cost per MWh delivered	159.86571063553117	Other
1489916	default	2040	pypsa-eur-sec	shipping-ftfuel	IN-South	T0462	general	Cost per MWh delivered	158.93823786073605	Other
1490152	default	2040	pypsa-eur-sec	shipping-ftfuel	IN-South	T0466	general	Cost per MWh delivered	159.10470624019416	Other
1490410	default	2040	pypsa-eur-sec	shipping-ftfuel	IN-South	T0522	general	Cost per MWh delivered	159.21218289848463	Other
1490679	default	2040	pypsa-eur-sec	shipping-ftfuel	IN-South	T0500	general	Cost per MWh delivered	159.36956389594363	Other
1490970	default	2040	pypsa-eur-sec	shipping-ftfuel	IN-East	T0557	general	Cost per MWh delivered	167.0335635480508	Other
1491267	default	2040	pypsa-eur-sec	shipping-ftfuel	IN-East	T0492	general	Cost per MWh delivered	167.1045636134422	Other
1491564	default	2040	pypsa-eur-sec	shipping-ftfuel	IN-East	T0498	general	Cost per MWh delivered	167.30460247442838	Other
1491894	default	2040	pypsa-eur-sec	shipping-ftfuel	IN-East	T0462	general	Cost per MWh delivered	166.44007838873486	Other
1492114	default	2040	pypsa-eur-sec	shipping-ftfuel	IN-East	T0466	general	Cost per MWh delivered	166.28868156685257	Other
1492323	default	2040	pypsa-eur-sec	shipping-ftfuel	IN-East	T0522	general	Cost per MWh delivered	166.62219882573714	Other
1492565	default	2040	pypsa-eur-sec	shipping-ftfuel	IN-East	T0500	general	Cost per MWh delivered	166.79957595973343	Other
1492829	default	2040	pypsa-eur-sec	shipping-ftfuel	MG	T0557	general	Cost per MWh delivered	146.4980788292137	Other
1493287	default	2040	pypsa-eur-sec	shipping-ftfuel	MG	T0492	general	Cost per MWh delivered	146.62644121179343	Other
1493767	default	2040	pypsa-eur-sec	shipping-ftfuel	MG	T0498	general	Cost per MWh delivered	146.72731280541117	Other
1494247	default	2040	pypsa-eur-sec	shipping-ftfuel	MG	T0462	general	Cost per MWh delivered	145.9144231763771	Other
1494639	default	2040	pypsa-eur-sec	shipping-ftfuel	MG	T0466	general	Cost per MWh delivered	146.04840123016558	Other
1495042	default	2040	pypsa-eur-sec	shipping-ftfuel	MG	T0522	general	Cost per MWh delivered	146.14850563854756	Other
1495456	default	2040	pypsa-eur-sec	shipping-ftfuel	MG	T0500	general	Cost per MWh delivered	146.29075746305185	Other
1495892	default	2040	pypsa-eur-sec	shipping-ftfuel	BO	T0557	general	Cost per MWh delivered	136.17496819473553	Other
1496354	default	2040	pypsa-eur-sec	shipping-ftfuel	BO	T0492	general	Cost per MWh delivered	136.3111706850418	Other
1496838	default	2040	pypsa-eur-sec	shipping-ftfuel	BO	T0498	general	Cost per MWh delivered	136.38176828021918	Other
1497322	default	2040	pypsa-eur-sec	shipping-ftfuel	BO	T0462	general	Cost per MWh delivered	136.55081270091824	Other
1497850	default	2040	pypsa-eur-sec	shipping-ftfuel	BO	T0466	general	Cost per MWh delivered	136.58513988356498	Other
1498378	default	2040	pypsa-eur-sec	shipping-ftfuel	BO	T0522	general	Cost per MWh delivered	136.31511159724687	Other
1498862	default	2040	pypsa-eur-sec	shipping-ftfuel	BO	T0500	general	Cost per MWh delivered	136.139506679881	Other
1499324	default	2040	pypsa-eur-sec	shipping-lch4	AR-South	T0557	general	Cost per MWh delivered	127.83564501108862	Other
1499764	default	2040	pypsa-eur-sec	shipping-lch4	AR-South	T0492	general	Cost per MWh delivered	127.83515613934792	Other
1500204	default	2040	pypsa-eur-sec	shipping-lch4	AR-South	T0498	general	Cost per MWh delivered	128.32494877222527	Other
1500666	default	2040	pypsa-eur-sec	shipping-lch4	AR-South	T0462	general	Cost per MWh delivered	128.32640710812262	Other
1501128	default	2040	pypsa-eur-sec	shipping-lch4	AR-South	T0466	general	Cost per MWh delivered	128.32450423461253	Other
1501590	default	2040	pypsa-eur-sec	shipping-lch4	AR-South	T0522	general	Cost per MWh delivered	127.43317579518418	Other
1502019	default	2040	pypsa-eur-sec	shipping-lch4	AR-South	T0500	general	Cost per MWh delivered	127.07921316683118	Other
1502437	default	2040	pypsa-eur-sec	shipping-lch4	AR-North	T0557	general	Cost per MWh delivered	134.04894840179682	Other
1502872	default	2040	pypsa-eur-sec	shipping-lch4	AR-North	T0492	general	Cost per MWh delivered	134.45114641040723	Other
1503318	default	2040	pypsa-eur-sec	shipping-lch4	AR-North	T0498	general	Cost per MWh delivered	134.96193364646152	Other
1503786	default	2040	pypsa-eur-sec	shipping-lch4	AR-North	T0462	general	Cost per MWh delivered	134.48876155103662	Other
1504232	default	2040	pypsa-eur-sec	shipping-lch4	AR-North	T0466	general	Cost per MWh delivered	134.96211721372765	Other
1504700	default	2040	pypsa-eur-sec	shipping-lch4	AR-North	T0522	general	Cost per MWh delivered	134.02602612909152	Other
1505135	default	2040	pypsa-eur-sec	shipping-lch4	AR-North	T0500	general	Cost per MWh delivered	133.68234237575786	Other
1505559	default	2040	pypsa-eur-sec	shipping-lch4	AU-West	T0557	general	Cost per MWh delivered	140.52336478719064	Australia
1506092	default	2040	pypsa-eur-sec	shipping-lch4	AU-West	T0492	general	Cost per MWh delivered	140.53417466894382	Australia
1506625	default	2040	pypsa-eur-sec	shipping-lch4	AU-West	T0498	general	Cost per MWh delivered	141.5491082545357	Australia
1507202	default	2040	pypsa-eur-sec	shipping-lch4	AU-West	T0462	general	Cost per MWh delivered	138.60413472691232	Australia
1507669	default	2040	pypsa-eur-sec	shipping-lch4	AU-West	T0466	general	Cost per MWh delivered	139.10548914018895	Australia
1508158	default	2040	pypsa-eur-sec	shipping-lch4	AU-West	T0522	general	Cost per MWh delivered	139.72701186653035	Australia
1508669	default	2040	pypsa-eur-sec	shipping-lch4	AU-West	T0500	general	Cost per MWh delivered	139.74704405320864	Australia
1509180	default	2040	pypsa-eur-sec	shipping-lch4	AU-East	T0557	general	Cost per MWh delivered	140.91419375064277	Australia
1509759	default	2040	pypsa-eur-sec	shipping-lch4	AU-East	T0492	general	Cost per MWh delivered	140.91393886594582	Australia
1510338	default	2040	pypsa-eur-sec	shipping-lch4	AU-East	T0498	general	Cost per MWh delivered	140.91414090006177	Australia
1510917	default	2040	pypsa-eur-sec	shipping-lch4	AU-East	T0462	general	Cost per MWh delivered	138.5484704277999	Australia
1511408	default	2040	pypsa-eur-sec	shipping-lch4	AU-East	T0466	general	Cost per MWh delivered	138.67079415699072	Australia
1511899	default	2040	pypsa-eur-sec	shipping-lch4	AU-East	T0522	general	Cost per MWh delivered	139.52204733795708	Australia
1512434	default	2040	pypsa-eur-sec	shipping-lch4	AU-East	T0500	general	Cost per MWh delivered	139.51878287493415	Australia
1512969	default	2040	pypsa-eur-sec	shipping-lch4	BR-Northeast	T0557	general	Cost per MWh delivered	148.0337193115374	Other
1513334	default	2040	pypsa-eur-sec	shipping-lch4	BR-Northeast	T0492	general	Cost per MWh delivered	148.22718875902197	Other
1513699	default	2040	pypsa-eur-sec	shipping-lch4	BR-Northeast	T0498	general	Cost per MWh delivered	148.72471159888315	Other
1514086	default	2040	pypsa-eur-sec	shipping-lch4	BR-Northeast	T0462	general	Cost per MWh delivered	148.69289184007036	Other
1514473	default	2040	pypsa-eur-sec	shipping-lch4	BR-Northeast	T0466	general	Cost per MWh delivered	148.74052690356535	Other
1514860	default	2040	pypsa-eur-sec	shipping-lch4	BR-Northeast	T0522	general	Cost per MWh delivered	147.99894183729964	Other
1515225	default	2040	pypsa-eur-sec	shipping-lch4	BR-Northeast	T0500	general	Cost per MWh delivered	147.52108561182666	Other
1515568	default	2040	pypsa-eur-sec	shipping-lch4	BR-Southeast	T0557	general	Cost per MWh delivered	157.81374906287286	Other
1515957	default	2040	pypsa-eur-sec	shipping-lch4	BR-Southeast	T0492	general	Cost per MWh delivered	158.14697475801358	Other
1516357	default	2040	pypsa-eur-sec	shipping-lch4	BR-Southeast	T0498	general	Cost per MWh delivered	158.5470552196886	Other
1516768	default	2040	pypsa-eur-sec	shipping-lch4	BR-Southeast	T0462	general	Cost per MWh delivered	158.22228259209035	Other
1517168	default	2040	pypsa-eur-sec	shipping-lch4	BR-Southeast	T0466	general	Cost per MWh delivered	158.548161050605	Other
1517579	default	2040	pypsa-eur-sec	shipping-lch4	BR-Southeast	T0522	general	Cost per MWh delivered	157.58892922187945	Other
1517957	default	2040	pypsa-eur-sec	shipping-lch4	BR-Southeast	T0500	general	Cost per MWh delivered	157.28511715258696	Other
1518324	default	2040	pypsa-eur-sec	shipping-lch4	CA-East	T0557	general	Cost per MWh delivered	134.98185243315652	Other
1518629	default	2040	pypsa-eur-sec	shipping-lch4	CA-East	T0492	general	Cost per MWh delivered	135.1221789968982	Other
1518945	default	2040	pypsa-eur-sec	shipping-lch4	CA-East	T0498	general	Cost per MWh delivered	135.3563570803379	Other
1519272	default	2040	pypsa-eur-sec	shipping-lch4	CA-East	T0462	general	Cost per MWh delivered	136.07659533092925	Other
1519621	default	2040	pypsa-eur-sec	shipping-lch4	CA-East	T0466	general	Cost per MWh delivered	136.27635918314348	Other
1519981	default	2040	pypsa-eur-sec	shipping-lch4	CA-East	T0522	general	Cost per MWh delivered	135.48140135329655	Other
1520308	default	2040	pypsa-eur-sec	shipping-lch4	CA-East	T0500	general	Cost per MWh delivered	134.9893135902786	Other
1520613	default	2040	pypsa-eur-sec	shipping-lch4	CL	T0557	general	Cost per MWh delivered	126.84388409582904	Chile
1521102	default	2040	pypsa-eur-sec	shipping-lch4	CL	T0492	general	Cost per MWh delivered	126.85702414654747	Chile
1521591	default	2040	pypsa-eur-sec	shipping-lch4	CL	T0498	general	Cost per MWh delivered	127.4456150229201	Chile
1522102	default	2040	pypsa-eur-sec	shipping-lch4	CL	T0462	general	Cost per MWh delivered	127.48789594497694	Chile
1522613	default	2040	pypsa-eur-sec	shipping-lch4	CL	T0466	general	Cost per MWh delivered	127.57690106495532	Chile
1523124	default	2040	pypsa-eur-sec	shipping-lch4	CL	T0522	general	Cost per MWh delivered	126.88082115284448	Chile
1523613	default	2040	pypsa-eur-sec	shipping-lch4	CL	T0500	general	Cost per MWh delivered	126.40889827522962	Chile
1524080	default	2040	pypsa-eur-sec	shipping-lch4	CN-Northeast	T0557	general	Cost per MWh delivered	144.42795433588785	Other
1524612	default	2040	pypsa-eur-sec	shipping-lch4	CN-Northeast	T0492	general	Cost per MWh delivered	144.51406728249663	Other
1525144	default	2040	pypsa-eur-sec	shipping-lch4	CN-Northeast	T0498	general	Cost per MWh delivered	145.86338505747187	Other
1525720	default	2040	pypsa-eur-sec	shipping-lch4	CN-Northeast	T0462	general	Cost per MWh delivered	142.63388440981154	Other
1526186	default	2040	pypsa-eur-sec	shipping-lch4	CN-Northeast	T0466	general	Cost per MWh delivered	143.4002930502633	Other
1526674	default	2040	pypsa-eur-sec	shipping-lch4	CN-Northeast	T0522	general	Cost per MWh delivered	143.3978811362538	Other
1527162	default	2040	pypsa-eur-sec	shipping-lch4	CN-Northeast	T0500	general	Cost per MWh delivered	144.42649288119927	Other
1527694	default	2040	pypsa-eur-sec	shipping-lch4	CN-Southeast	T0557	general	Cost per MWh delivered	172.01661716256203	Other
1528116	default	2040	pypsa-eur-sec	shipping-lch4	CN-Southeast	T0492	general	Cost per MWh delivered	172.13073072853678	Other
1528538	default	2040	pypsa-eur-sec	shipping-lch4	CN-Southeast	T0498	general	Cost per MWh delivered	173.12006999837956	Other
1529004	default	2040	pypsa-eur-sec	shipping-lch4	CN-Southeast	T0462	general	Cost per MWh delivered	170.34741273924217	Other
1529382	default	2040	pypsa-eur-sec	shipping-lch4	CN-Southeast	T0466	general	Cost per MWh delivered	171.0915395926406	Other
1529782	default	2040	pypsa-eur-sec	shipping-lch4	CN-Southeast	T0522	general	Cost per MWh delivered	171.09021624243604	Other
1530182	default	2040	pypsa-eur-sec	shipping-lch4	CN-Southeast	T0500	general	Cost per MWh delivered	171.26090572920046	Other
1530582	default	2040	pypsa-eur-sec	shipping-lch4	DZ	T0557	general	Cost per MWh delivered	133.66146436846367	Algeria
1530908	default	2040	pypsa-eur-sec	shipping-lch4	DZ	T0492	general	Cost per MWh delivered	133.81437204651118	Algeria
1531245	default	2040	pypsa-eur-sec	shipping-lch4	DZ	T0498	general	Cost per MWh delivered	134.2562589271487	Algeria
1531604	default	2040	pypsa-eur-sec	shipping-lch4	DZ	T0462	general	Cost per MWh delivered	133.5603176544181	Algeria
1531930	default	2040	pypsa-eur-sec	shipping-lch4	DZ	T0466	general	Cost per MWh delivered	133.7092729486791	Algeria
1532267	default	2040	pypsa-eur-sec	shipping-lch4	DZ	T0522	general	Cost per MWh delivered	133.03586564650564	Algeria
1532571	default	2040	pypsa-eur-sec	shipping-lch4	DZ	T0500	general	Cost per MWh delivered	133.081752762934	Algeria
1532886	default	2040	pypsa-eur-sec	shipping-lch4	EG	T0557	general	Cost per MWh delivered	137.93413224837397	Other
1533244	default	2040	pypsa-eur-sec	shipping-lch4	EG	T0492	general	Cost per MWh delivered	138.080136486047	Other
1533602	default	2040	pypsa-eur-sec	shipping-lch4	EG	T0498	general	Cost per MWh delivered	138.54316722048978	Other
1533982	default	2040	pypsa-eur-sec	shipping-lch4	EG	T0462	general	Cost per MWh delivered	136.3245510390847	Other
1534285	default	2040	pypsa-eur-sec	shipping-lch4	EG	T0466	general	Cost per MWh delivered	136.78262883594542	Other
1534599	default	2040	pypsa-eur-sec	shipping-lch4	EG	T0522	general	Cost per MWh delivered	136.96783658571414	Other
1534924	default	2040	pypsa-eur-sec	shipping-lch4	EG	T0500	general	Cost per MWh delivered	137.3678144855842	Other
1535260	default	2040	pypsa-eur-sec	shipping-lch4	LY	T0557	general	Cost per MWh delivered	134.97780799764286	Other
1535592	default	2040	pypsa-eur-sec	shipping-lch4	LY	T0492	general	Cost per MWh delivered	135.11008684717473	Other
1535924	default	2040	pypsa-eur-sec	shipping-lch4	LY	T0498	general	Cost per MWh delivered	135.5853559828333	Other
1536278	default	2040	pypsa-eur-sec	shipping-lch4	LY	T0462	general	Cost per MWh delivered	133.6737353863661	Other
1536566	default	2040	pypsa-eur-sec	shipping-lch4	LY	T0466	general	Cost per MWh delivered	133.97827626688965	Other
1536865	default	2040	pypsa-eur-sec	shipping-lch4	LY	T0522	general	Cost per MWh delivered	134.00599705172442	Other
1537164	default	2040	pypsa-eur-sec	shipping-lch4	LY	T0500	general	Cost per MWh delivered	134.41248408984484	Other
1537474	default	2040	pypsa-eur-sec	shipping-lch4	MA	T0557	general	Cost per MWh delivered	142.9735675344278	Other
1537785	default	2040	pypsa-eur-sec	shipping-lch4	MA	T0492	general	Cost per MWh delivered	143.16120572723938	Other
1538107	default	2040	pypsa-eur-sec	shipping-lch4	MA	T0498	general	Cost per MWh delivered	143.6483907405611	Other
1538440	default	2040	pypsa-eur-sec	shipping-lch4	MA	T0462	general	Cost per MWh delivered	143.325990295632	Other
1538762	default	2040	pypsa-eur-sec	shipping-lch4	MA	T0466	general	Cost per MWh delivered	143.45897597330273	Other
1539095	default	2040	pypsa-eur-sec	shipping-lch4	MA	T0522	general	Cost per MWh delivered	142.71840493652218	Other
1539395	default	2040	pypsa-eur-sec	shipping-lch4	MA	T0500	general	Cost per MWh delivered	142.40230685353953	Other
1539684	default	2040	pypsa-eur-sec	shipping-lch4	EH	T0557	general	Cost per MWh delivered	122.26738508549028	Western Sahara
1539961	default	2040	pypsa-eur-sec	shipping-lch4	EH	T0492	general	Cost per MWh delivered	122.4323728700979	Western Sahara
1540238	default	2040	pypsa-eur-sec	shipping-lch4	EH	T0498	general	Cost per MWh delivered	122.88577549166835	Western Sahara
1540537	default	2040	pypsa-eur-sec	shipping-lch4	EH	T0462	general	Cost per MWh delivered	122.67308156095044	Western Sahara
1540825	default	2040	pypsa-eur-sec	shipping-lch4	EH	T0466	general	Cost per MWh delivered	122.81941732330418	Western Sahara
1541124	default	2040	pypsa-eur-sec	shipping-lch4	EH	T0522	general	Cost per MWh delivered	122.1239323523574	Western Sahara
1541390	default	2040	pypsa-eur-sec	shipping-lch4	EH	T0500	general	Cost per MWh delivered	121.77384245779014	Western Sahara
1541645	default	2040	pypsa-eur-sec	shipping-lch4	NA	T0557	general	Cost per MWh delivered	140.3878728256819	Namibia
1542039	default	2040	pypsa-eur-sec	shipping-lch4	NA	T0492	general	Cost per MWh delivered	140.45510933280588	Namibia
1542433	default	2040	pypsa-eur-sec	shipping-lch4	NA	T0498	general	Cost per MWh delivered	140.81240962385024	Namibia
1542838	default	2040	pypsa-eur-sec	shipping-lch4	NA	T0462	general	Cost per MWh delivered	140.79454358034496	Namibia
1543243	default	2040	pypsa-eur-sec	shipping-lch4	NA	T0466	general	Cost per MWh delivered	140.78833031962645	Namibia
1543648	default	2040	pypsa-eur-sec	shipping-lch4	NA	T0522	general	Cost per MWh delivered	140.07479620820325	Namibia
1544031	default	2040	pypsa-eur-sec	shipping-lch4	NA	T0500	general	Cost per MWh delivered	139.81893607569123	Namibia
1544403	default	2040	pypsa-eur-sec	shipping-lch4	OM	T0557	general	Cost per MWh delivered	142.43305942658287	Other
1544791	default	2040	pypsa-eur-sec	shipping-lch4	OM	T0492	general	Cost per MWh delivered	142.80228528341922	Other
1545190	default	2040	pypsa-eur-sec	shipping-lch4	OM	T0498	general	Cost per MWh delivered	143.22325388660246	Other
1545600	default	2040	pypsa-eur-sec	shipping-lch4	OM	T0462	general	Cost per MWh delivered	140.79821038719197	Other
1545922	default	2040	pypsa-eur-sec	shipping-lch4	OM	T0466	general	Cost per MWh delivered	141.24794191838964	Other
1546266	default	2040	pypsa-eur-sec	shipping-lch4	OM	T0522	general	Cost per MWh delivered	141.4539678274811	Other
1546610	default	2040	pypsa-eur-sec	shipping-lch4	OM	T0500	general	Cost per MWh delivered	141.86780804240144	Other
1546976	default	2040	pypsa-eur-sec	shipping-lch4	SA	T0557	general	Cost per MWh delivered	140.40956792494126	Saudi Arabia
1547321	default	2040	pypsa-eur-sec	shipping-lch4	SA	T0492	general	Cost per MWh delivered	140.57609257285404	Saudi Arabia
1547677	default	2040	pypsa-eur-sec	shipping-lch4	SA	T0498	general	Cost per MWh delivered	141.00302363004178	Saudi Arabia
1548044	default	2040	pypsa-eur-sec	shipping-lch4	SA	T0462	general	Cost per MWh delivered	138.80002177122412	Saudi Arabia
1548334	default	2040	pypsa-eur-sec	shipping-lch4	SA	T0466	general	Cost per MWh delivered	139.2421662709803	Saudi Arabia
1548635	default	2040	pypsa-eur-sec	shipping-lch4	SA	T0522	general	Cost per MWh delivered	139.40712357084502	Saudi Arabia
1548947	default	2040	pypsa-eur-sec	shipping-lch4	SA	T0500	general	Cost per MWh delivered	139.8107907717674	Saudi Arabia
1549270	default	2040	pypsa-eur-sec	shipping-lch4	TN	T0557	general	Cost per MWh delivered	147.1110544191633	Other
1549595	default	2040	pypsa-eur-sec	shipping-lch4	TN	T0492	general	Cost per MWh delivered	147.28427143671215	Other
1549931	default	2040	pypsa-eur-sec	shipping-lch4	TN	T0498	general	Cost per MWh delivered	147.82291610484816	Other
1550278	default	2040	pypsa-eur-sec	shipping-lch4	TN	T0462	general	Cost per MWh delivered	146.45088290685098	Other
1550581	default	2040	pypsa-eur-sec	shipping-lch4	TN	T0466	general	Cost per MWh delivered	146.59354864539182	Other
1550895	default	2040	pypsa-eur-sec	shipping-lch4	TN	T0522	general	Cost per MWh delivered	146.1435647002922	Other
1551187	default	2040	pypsa-eur-sec	shipping-lch4	TN	T0500	general	Cost per MWh delivered	146.51547472158242	Other
1551490	default	2040	pypsa-eur-sec	shipping-lch4	TR	T0557	general	Cost per MWh delivered	156.0392045794649	Other
1551828	default	2040	pypsa-eur-sec	shipping-lch4	TR	T0492	general	Cost per MWh delivered	156.26591376877258	Other
1552177	default	2040	pypsa-eur-sec	shipping-lch4	TR	T0498	general	Cost per MWh delivered	156.77078266690845	Other
1552548	default	2040	pypsa-eur-sec	shipping-lch4	TR	T0462	general	Cost per MWh delivered	154.18420817665077	Other
1552831	default	2040	pypsa-eur-sec	shipping-lch4	TR	T0466	general	Cost per MWh delivered	154.67133332693746	Other
1553125	default	2040	pypsa-eur-sec	shipping-lch4	TR	T0522	general	Cost per MWh delivered	154.97255004798745	Other
1553430	default	2040	pypsa-eur-sec	shipping-lch4	TR	T0500	general	Cost per MWh delivered	155.3924926204473	Other
1553757	default	2040	pypsa-eur-sec	shipping-lch4	UA	T0557	general	Cost per MWh delivered	186.6773613733607	Other
1554102	default	2040	pypsa-eur-sec	shipping-lch4	UA	T0492	general	Cost per MWh delivered	186.8543903345075	Other
1554447	default	2040	pypsa-eur-sec	shipping-lch4	UA	T0498	general	Cost per MWh delivered	187.51451833511592	Other
1554814	default	2040	pypsa-eur-sec	shipping-lch4	UA	T0462	general	Cost per MWh delivered	184.5753839501581	Other
1555093	default	2040	pypsa-eur-sec	shipping-lch4	UA	T0466	general	Cost per MWh delivered	185.13553527325783	Other
1555383	default	2040	pypsa-eur-sec	shipping-lch4	UA	T0522	general	Cost per MWh delivered	185.4713211923741	Other
1555684	default	2040	pypsa-eur-sec	shipping-lch4	UA	T0500	general	Cost per MWh delivered	185.98204380363129	Other
1556007	default	2040	pypsa-eur-sec	shipping-lch4	US-Northeast	T0557	general	Cost per MWh delivered	152.17383829238776	Other
1556334	default	2040	pypsa-eur-sec	shipping-lch4	US-Northeast	T0492	general	Cost per MWh delivered	152.36912751126263	Other
1556661	default	2040	pypsa-eur-sec	shipping-lch4	US-Northeast	T0498	general	Cost per MWh delivered	152.70045268196117	Other
1556999	default	2040	pypsa-eur-sec	shipping-lch4	US-Northeast	T0462	general	Cost per MWh delivered	153.23776881632347	Other
1557359	default	2040	pypsa-eur-sec	shipping-lch4	US-Northeast	T0466	general	Cost per MWh delivered	153.46133156432015	Other
1557730	default	2040	pypsa-eur-sec	shipping-lch4	US-Northeast	T0522	general	Cost per MWh delivered	152.70069821570283	Other
1558068	default	2040	pypsa-eur-sec	shipping-lch4	US-Northeast	T0500	general	Cost per MWh delivered	152.17136921373495	Other
1558395	default	2040	pypsa-eur-sec	shipping-lch4	US-Southeast	T0557	general	Cost per MWh delivered	176.0365267555366	Other
1558689	default	2040	pypsa-eur-sec	shipping-lch4	US-Southeast	T0492	general	Cost per MWh delivered	176.28405523327356	Other
1558994	default	2040	pypsa-eur-sec	shipping-lch4	US-Southeast	T0498	general	Cost per MWh delivered	176.7603477136026	Other
1559310	default	2040	pypsa-eur-sec	shipping-lch4	US-Southeast	T0462	general	Cost per MWh delivered	177.42244717452164	Other
1559648	default	2040	pypsa-eur-sec	shipping-lch4	US-Southeast	T0466	general	Cost per MWh delivered	177.80451964533466	Other
1559997	default	2040	pypsa-eur-sec	shipping-lch4	US-Southeast	T0522	general	Cost per MWh delivered	176.76141365211834	Other
1560313	default	2040	pypsa-eur-sec	shipping-lch4	US-Southeast	T0500	general	Cost per MWh delivered	176.0233230071144	Other
1560607	default	2040	pypsa-eur-sec	shipping-lch4	US-Northwest	T0557	general	Cost per MWh delivered	141.08059040246314	Other
1561082	default	2040	pypsa-eur-sec	shipping-lch4	US-Northwest	T0492	general	Cost per MWh delivered	141.18967850901845	Other
1561557	default	2040	pypsa-eur-sec	shipping-lch4	US-Northwest	T0498	general	Cost per MWh delivered	141.83986632978767	Other
1562054	default	2040	pypsa-eur-sec	shipping-lch4	US-Northwest	T0462	general	Cost per MWh delivered	141.89931111344416	Other
1562551	default	2040	pypsa-eur-sec	shipping-lch4	US-Northwest	T0466	general	Cost per MWh delivered	141.98997435125668	Other
1563048	default	2040	pypsa-eur-sec	shipping-lch4	US-Northwest	T0522	general	Cost per MWh delivered	141.84056944610535	Other
1563545	default	2040	pypsa-eur-sec	shipping-lch4	US-Northwest	T0500	general	Cost per MWh delivered	141.0663472349825	Other
1564020	default	2040	pypsa-eur-sec	shipping-lch4	US-South	T0557	general	Cost per MWh delivered	140.5124205130885	Other
1564410	default	2040	pypsa-eur-sec	shipping-lch4	US-South	T0492	general	Cost per MWh delivered	140.77225196269924	Other
1564811	default	2040	pypsa-eur-sec	shipping-lch4	US-South	T0498	general	Cost per MWh delivered	141.0896465874067	Other
1565223	default	2040	pypsa-eur-sec	shipping-lch4	US-South	T0462	general	Cost per MWh delivered	141.485004799204	Other
1565646	default	2040	pypsa-eur-sec	shipping-lch4	US-South	T0466	general	Cost per MWh delivered	141.89088280694602	Other
1566080	default	2040	pypsa-eur-sec	shipping-lch4	US-South	T0522	general	Cost per MWh delivered	140.841476336444	Other
1566481	default	2040	pypsa-eur-sec	shipping-lch4	US-South	T0500	general	Cost per MWh delivered	140.51318172493163	Other
1566871	default	2040	pypsa-eur-sec	shipping-lch4	US-Southwest	T0557	general	Cost per MWh delivered	141.86098536916856	Other
1567279	default	2040	pypsa-eur-sec	shipping-lch4	US-Southwest	T0492	general	Cost per MWh delivered	142.45925961409958	Other
1567709	default	2040	pypsa-eur-sec	shipping-lch4	US-Southwest	T0498	general	Cost per MWh delivered	142.4754326614965	Other
1568139	default	2040	pypsa-eur-sec	shipping-lch4	US-Southwest	T0462	general	Cost per MWh delivered	143.2674095810738	Other
1568591	default	2040	pypsa-eur-sec	shipping-lch4	US-Southwest	T0466	general	Cost per MWh delivered	143.26630181521713	Other
1569043	default	2040	pypsa-eur-sec	shipping-lch4	US-Southwest	T0522	general	Cost per MWh delivered	142.4569263340733	Other
1569473	default	2040	pypsa-eur-sec	shipping-lch4	US-Southwest	T0500	general	Cost per MWh delivered	141.82867968280135	Other
1569881	default	2040	pypsa-eur-sec	shipping-lch4	US-Alaska	T0557	general	Cost per MWh delivered	155.44479309681606	Other
1570352	default	2040	pypsa-eur-sec	shipping-lch4	US-Alaska	T0492	general	Cost per MWh delivered	156.41801883008227	Other
1570867	default	2040	pypsa-eur-sec	shipping-lch4	US-Alaska	T0498	general	Cost per MWh delivered	156.4167049554369	Other
1571382	default	2040	pypsa-eur-sec	shipping-lch4	US-Alaska	T0462	general	Cost per MWh delivered	156.49456448475797	Other
1571897	default	2040	pypsa-eur-sec	shipping-lch4	US-Alaska	T0466	general	Cost per MWh delivered	156.61092794926907	Other
1572412	default	2040	pypsa-eur-sec	shipping-lch4	US-Alaska	T0522	general	Cost per MWh delivered	156.41527316476285	Other
1572927	default	2040	pypsa-eur-sec	shipping-lch4	US-Alaska	T0500	general	Cost per MWh delivered	155.305863978325	Other
1573398	default	2040	pypsa-eur-sec	shipping-lch4	MX	T0557	general	Cost per MWh delivered	146.45193036008033	Other
1573806	default	2040	pypsa-eur-sec	shipping-lch4	MX	T0492	general	Cost per MWh delivered	146.6772412095849	Other
1574225	default	2040	pypsa-eur-sec	shipping-lch4	MX	T0498	general	Cost per MWh delivered	146.99312532282966	Other
1574655	default	2040	pypsa-eur-sec	shipping-lch4	MX	T0462	general	Cost per MWh delivered	147.46952960030472	Other
1575096	default	2040	pypsa-eur-sec	shipping-lch4	MX	T0466	general	Cost per MWh delivered	147.8483932090971	Other
1575548	default	2040	pypsa-eur-sec	shipping-lch4	MX	T0522	general	Cost per MWh delivered	147.00785591009986	Other
1575978	default	2040	pypsa-eur-sec	shipping-lch4	MX	T0500	general	Cost per MWh delivered	146.41168587674605	Other
1576386	default	2040	pypsa-eur-sec	shipping-lch4	PK	T0557	general	Cost per MWh delivered	143.64799936339764	Other
1576764	default	2040	pypsa-eur-sec	shipping-lch4	PK	T0492	general	Cost per MWh delivered	143.69251352664733	Other
1577142	default	2040	pypsa-eur-sec	shipping-lch4	PK	T0498	general	Cost per MWh delivered	144.16334429165698	Other
1577531	default	2040	pypsa-eur-sec	shipping-lch4	PK	T0462	general	Cost per MWh delivered	141.88651838913148	Other
1577843	default	2040	pypsa-eur-sec	shipping-lch4	PK	T0466	general	Cost per MWh delivered	142.29303916660524	Other
1578166	default	2040	pypsa-eur-sec	shipping-lch4	PK	T0522	general	Cost per MWh delivered	142.51143452514367	Other
1578500	default	2040	pypsa-eur-sec	shipping-lch4	PK	T0500	general	Cost per MWh delivered	142.9476165874885	Other
1578856	default	2040	pypsa-eur-sec	shipping-lch4	TH	T0557	general	Cost per MWh delivered	166.88252481169252	Other
1579299	default	2040	pypsa-eur-sec	shipping-lch4	TH	T0492	general	Cost per MWh delivered	166.88037103642418	Other
1579742	default	2040	pypsa-eur-sec	shipping-lch4	TH	T0498	general	Cost per MWh delivered	167.05153468222815	Other
1580185	default	2040	pypsa-eur-sec	shipping-lch4	TH	T0462	general	Cost per MWh delivered	164.72401918094087	Other
1580562	default	2040	pypsa-eur-sec	shipping-lch4	TH	T0466	general	Cost per MWh delivered	165.31111922978684	Other
1580961	default	2040	pypsa-eur-sec	shipping-lch4	TH	T0522	general	Cost per MWh delivered	165.32199385491137	Other
1581360	default	2040	pypsa-eur-sec	shipping-lch4	TH	T0500	general	Cost per MWh delivered	165.98227366139838	Other
1581781	default	2040	pypsa-eur-sec	shipping-lch4	ZA	T0557	general	Cost per MWh delivered	141.46892944661298	Other
1582216	default	2040	pypsa-eur-sec	shipping-lch4	ZA	T0492	general	Cost per MWh delivered	141.86341338234698	Other
1582662	default	2040	pypsa-eur-sec	shipping-lch4	ZA	T0498	general	Cost per MWh delivered	142.39257623699714	Other
1583130	default	2040	pypsa-eur-sec	shipping-lch4	ZA	T0462	general	Cost per MWh delivered	141.42693193737756	Other
1583565	default	2040	pypsa-eur-sec	shipping-lch4	ZA	T0466	general	Cost per MWh delivered	141.8635978666915	Other
1584011	default	2040	pypsa-eur-sec	shipping-lch4	ZA	T0522	general	Cost per MWh delivered	141.4297700746753	Other
1584446	default	2040	pypsa-eur-sec	shipping-lch4	ZA	T0500	general	Cost per MWh delivered	141.05156269683337	Other
1584870	default	2040	pypsa-eur-sec	shipping-lch4	KE	T0557	general	Cost per MWh delivered	144.40548847403585	Other
1585305	default	2040	pypsa-eur-sec	shipping-lch4	KE	T0492	general	Cost per MWh delivered	144.84310746968296	Other
1585751	default	2040	pypsa-eur-sec	shipping-lch4	KE	T0498	general	Cost per MWh delivered	145.37229464886505	Other
1586219	default	2040	pypsa-eur-sec	shipping-lch4	KE	T0462	general	Cost per MWh delivered	142.73765290711503	Other
1586599	default	2040	pypsa-eur-sec	shipping-lch4	KE	T0466	general	Cost per MWh delivered	143.1676741362044	Other
1586990	default	2040	pypsa-eur-sec	shipping-lch4	KE	T0522	general	Cost per MWh delivered	143.3943481976769	Other
1587392	default	2040	pypsa-eur-sec	shipping-lch4	KE	T0500	general	Cost per MWh delivered	143.7361056297282	Other
1587805	default	2040	pypsa-eur-sec	shipping-lch4	TZ	T0557	general	Cost per MWh delivered	151.61479046537616	Other
1588216	default	2040	pypsa-eur-sec	shipping-lch4	TZ	T0492	general	Cost per MWh delivered	151.63322269046074	Other
1588627	default	2040	pypsa-eur-sec	shipping-lch4	TZ	T0498	general	Cost per MWh delivered	152.154714678227	Other
1589060	default	2040	pypsa-eur-sec	shipping-lch4	TZ	T0462	general	Cost per MWh delivered	149.73660454313904	Other
1589405	default	2040	pypsa-eur-sec	shipping-lch4	TZ	T0466	general	Cost per MWh delivered	150.20090208912558	Other
1589772	default	2040	pypsa-eur-sec	shipping-lch4	TZ	T0522	general	Cost per MWh delivered	150.43772171894682	Other
1590150	default	2040	pypsa-eur-sec	shipping-lch4	TZ	T0500	general	Cost per MWh delivered	150.80217650918777	Other
1590539	default	2040	pypsa-eur-sec	shipping-lch4	NG	T0557	general	Cost per MWh delivered	145.757977909251	Other
1590930	default	2040	pypsa-eur-sec	shipping-lch4	NG	T0492	general	Cost per MWh delivered	145.9866280476144	Other
1591332	default	2040	pypsa-eur-sec	shipping-lch4	NG	T0498	general	Cost per MWh delivered	146.3182828686124	Other
1591745	default	2040	pypsa-eur-sec	shipping-lch4	NG	T0462	general	Cost per MWh delivered	146.0687653780475	Other
1592147	default	2040	pypsa-eur-sec	shipping-lch4	NG	T0466	general	Cost per MWh delivered	146.27276661068004	Other
1592560	default	2040	pypsa-eur-sec	shipping-lch4	NG	T0522	general	Cost per MWh delivered	145.54132344193133	Other
1592940	default	2040	pypsa-eur-sec	shipping-lch4	NG	T0500	general	Cost per MWh delivered	145.17224183730278	Other
1593309	default	2040	pypsa-eur-sec	shipping-lch4	AO	T0557	general	Cost per MWh delivered	143.88243604615238	Other
1593654	default	2040	pypsa-eur-sec	shipping-lch4	AO	T0492	general	Cost per MWh delivered	143.93013864582375	Other
1593999	default	2040	pypsa-eur-sec	shipping-lch4	AO	T0498	general	Cost per MWh delivered	144.45328856909873	Other
1594366	default	2040	pypsa-eur-sec	shipping-lch4	AO	T0462	general	Cost per MWh delivered	144.16629802658778	Other
1594722	default	2040	pypsa-eur-sec	shipping-lch4	AO	T0466	general	Cost per MWh delivered	144.45120675436044	Other
1595089	default	2040	pypsa-eur-sec	shipping-lch4	AO	T0522	general	Cost per MWh delivered	143.63999715319187	Other
1595423	default	2040	pypsa-eur-sec	shipping-lch4	AO	T0500	general	Cost per MWh delivered	143.2497586469237	Other
1595746	default	2040	pypsa-eur-sec	shipping-lch4	ET	T0557	general	Cost per MWh delivered	143.74446660345342	Other
1596116	default	2040	pypsa-eur-sec	shipping-lch4	ET	T0492	general	Cost per MWh delivered	143.78478585135616	Other
1596486	default	2040	pypsa-eur-sec	shipping-lch4	ET	T0498	general	Cost per MWh delivered	144.33404796779263	Other
1596878	default	2040	pypsa-eur-sec	shipping-lch4	ET	T0462	general	Cost per MWh delivered	141.92876169265676	Other
1597182	default	2040	pypsa-eur-sec	shipping-lch4	ET	T0466	general	Cost per MWh delivered	142.39727412434425	Other
1597497	default	2040	pypsa-eur-sec	shipping-lch4	ET	T0522	general	Cost per MWh delivered	142.61899000258222	Other
1597823	default	2040	pypsa-eur-sec	shipping-lch4	ET	T0500	general	Cost per MWh delivered	143.08980416108346	Other
1598171	default	2040	pypsa-eur-sec	shipping-lch4	MZ	T0557	general	Cost per MWh delivered	166.32685311562764	Other
1598581	default	2040	pypsa-eur-sec	shipping-lch4	MZ	T0492	general	Cost per MWh delivered	166.35338277038375	Other
1598991	default	2040	pypsa-eur-sec	shipping-lch4	MZ	T0498	general	Cost per MWh delivered	166.98563123310373	Other
1599423	default	2040	pypsa-eur-sec	shipping-lch4	MZ	T0462	general	Cost per MWh delivered	163.9980220657323	Other
1599767	default	2040	pypsa-eur-sec	shipping-lch4	MZ	T0466	general	Cost per MWh delivered	164.57469391240588	Other
1600133	default	2040	pypsa-eur-sec	shipping-lch4	MZ	T0522	general	Cost per MWh delivered	164.87076492088218	Other
1600510	default	2040	pypsa-eur-sec	shipping-lch4	MZ	T0500	general	Cost per MWh delivered	165.32852151852566	Other
1600898	default	2040	pypsa-eur-sec	shipping-lch4	ER	T0557	general	Cost per MWh delivered	164.18496668558635	Other
1601269	default	2040	pypsa-eur-sec	shipping-lch4	ER	T0492	general	Cost per MWh delivered	164.4718442375051	Other
1601640	default	2040	pypsa-eur-sec	shipping-lch4	ER	T0498	general	Cost per MWh delivered	165.2328181365112	Other
1602033	default	2040	pypsa-eur-sec	shipping-lch4	ER	T0462	general	Cost per MWh delivered	161.51543094643017	Other
1602349	default	2040	pypsa-eur-sec	shipping-lch4	ER	T0466	general	Cost per MWh delivered	162.26694210901343	Other
1602676	default	2040	pypsa-eur-sec	shipping-lch4	ER	T0522	general	Cost per MWh delivered	162.62454220421031	Other
1603014	default	2040	pypsa-eur-sec	shipping-lch4	ER	T0500	general	Cost per MWh delivered	163.34049278381696	Other
1603363	default	2040	pypsa-eur-sec	shipping-lch4	MR	T0557	general	Cost per MWh delivered	128.811163870912	Other
1603707	default	2040	pypsa-eur-sec	shipping-lch4	MR	T0492	general	Cost per MWh delivered	129.02829319831974	Other
1604051	default	2040	pypsa-eur-sec	shipping-lch4	MR	T0498	general	Cost per MWh delivered	129.45080854477246	Other
1604417	default	2040	pypsa-eur-sec	shipping-lch4	MR	T0462	general	Cost per MWh delivered	129.21022809336753	Other
1604772	default	2040	pypsa-eur-sec	shipping-lch4	MR	T0466	general	Cost per MWh delivered	129.37559036906185	Other
1605127	default	2040	pypsa-eur-sec	shipping-lch4	MR	T0522	general	Cost per MWh delivered	128.61674763550155	Other
1605460	default	2040	pypsa-eur-sec	shipping-lch4	MR	T0500	general	Cost per MWh delivered	128.2788890496769	Other
1605782	default	2040	pypsa-eur-sec	shipping-lch4	SN	T0557	general	Cost per MWh delivered	157.5616756921588	Other
1606096	default	2040	pypsa-eur-sec	shipping-lch4	SN	T0492	general	Cost per MWh delivered	157.81978312276158	Other
1606410	default	2040	pypsa-eur-sec	shipping-lch4	SN	T0498	general	Cost per MWh delivered	158.4534479115087	Other
1606746	default	2040	pypsa-eur-sec	shipping-lch4	SN	T0462	general	Cost per MWh delivered	158.11837411114357	Other
1607071	default	2040	pypsa-eur-sec	shipping-lch4	SN	T0466	general	Cost per MWh delivered	158.31129048912754	Other
1607396	default	2040	pypsa-eur-sec	shipping-lch4	SN	T0522	general	Cost per MWh delivered	157.30131594826554	Other
1607699	default	2040	pypsa-eur-sec	shipping-lch4	SN	T0500	general	Cost per MWh delivered	156.85043006083032	Other
1607991	default	2040	pypsa-eur-sec	shipping-lch4	UY	T0557	general	Cost per MWh delivered	167.18162876653733	Other
1608361	default	2040	pypsa-eur-sec	shipping-lch4	UY	T0492	general	Cost per MWh delivered	167.51366583029275	Other
1608742	default	2040	pypsa-eur-sec	shipping-lch4	UY	T0498	general	Cost per MWh delivered	167.99942720162625	Other
1609134	default	2040	pypsa-eur-sec	shipping-lch4	UY	T0462	general	Cost per MWh delivered	168.00302420332417	Other
1609526	default	2040	pypsa-eur-sec	shipping-lch4	UY	T0466	general	Cost per MWh delivered	168.00275166751513	Other
1609918	default	2040	pypsa-eur-sec	shipping-lch4	UY	T0522	general	Cost per MWh delivered	167.10107188666456	Other
1610288	default	2040	pypsa-eur-sec	shipping-lch4	UY	T0500	general	Cost per MWh delivered	166.74930777401582	Other
1610647	default	2040	pypsa-eur-sec	shipping-lch4	CO	T0557	general	Cost per MWh delivered	153.96053558129924	Other
1611042	default	2040	pypsa-eur-sec	shipping-lch4	CO	T0492	general	Cost per MWh delivered	154.01509214395588	Other
1611437	default	2040	pypsa-eur-sec	shipping-lch4	CO	T0498	general	Cost per MWh delivered	154.40257427791664	Other
1611843	default	2040	pypsa-eur-sec	shipping-lch4	CO	T0462	general	Cost per MWh delivered	154.7431196722146	Other
1612260	default	2040	pypsa-eur-sec	shipping-lch4	CO	T0466	general	Cost per MWh delivered	155.18230584581073	Other
1612688	default	2040	pypsa-eur-sec	shipping-lch4	CO	T0522	general	Cost per MWh delivered	154.04848127410924	Other
1613083	default	2040	pypsa-eur-sec	shipping-lch4	CO	T0500	general	Cost per MWh delivered	153.68220961478212	Other
1613467	default	2040	pypsa-eur-sec	shipping-lch4	PE	T0557	general	Cost per MWh delivered	141.16252536206795	Other
1613860	default	2040	pypsa-eur-sec	shipping-lch4	PE	T0492	general	Cost per MWh delivered	141.593542866785	Other
1614264	default	2040	pypsa-eur-sec	shipping-lch4	PE	T0498	general	Cost per MWh delivered	141.67196728816458	Other
1614668	default	2040	pypsa-eur-sec	shipping-lch4	PE	T0462	general	Cost per MWh delivered	142.108540186332	Other
1615094	default	2040	pypsa-eur-sec	shipping-lch4	PE	T0466	general	Cost per MWh delivered	142.15033469837053	Other
1615520	default	2040	pypsa-eur-sec	shipping-lch4	PE	T0522	general	Cost per MWh delivered	141.59298339889327	Other
1615924	default	2040	pypsa-eur-sec	shipping-lch4	PE	T0500	general	Cost per MWh delivered	140.84891462397263	Other
1616306	default	2040	pypsa-eur-sec	shipping-lch4	IN-Northwest	T0557	general	Cost per MWh delivered	155.18965145553534	Other
1616693	default	2040	pypsa-eur-sec	shipping-lch4	IN-Northwest	T0492	general	Cost per MWh delivered	155.56986610040775	Other
1617091	default	2040	pypsa-eur-sec	shipping-lch4	IN-Northwest	T0498	general	Cost per MWh delivered	156.12891516217647	Other
1617511	default	2040	pypsa-eur-sec	shipping-lch4	IN-Northwest	T0462	general	Cost per MWh delivered	153.4392870394948	Other
1617843	default	2040	pypsa-eur-sec	shipping-lch4	IN-Northwest	T0466	general	Cost per MWh delivered	153.91299720713448	Other
1618186	default	2040	pypsa-eur-sec	shipping-lch4	IN-Northwest	T0522	general	Cost per MWh delivered	154.14563298207435	Other
1618540	default	2040	pypsa-eur-sec	shipping-lch4	IN-Northwest	T0500	general	Cost per MWh delivered	154.69502142244158	Other
1618916	default	2040	pypsa-eur-sec	shipping-lch4	IN-South	T0557	general	Cost per MWh delivered	160.6595872258506	Other
1619227	default	2040	pypsa-eur-sec	shipping-lch4	IN-South	T0492	general	Cost per MWh delivered	160.8778843626169	Other
1619549	default	2040	pypsa-eur-sec	shipping-lch4	IN-South	T0498	general	Cost per MWh delivered	161.37074635790032	Other
1619893	default	2040	pypsa-eur-sec	shipping-lch4	IN-South	T0462	general	Cost per MWh delivered	158.83300383143148	Other
1620149	default	2040	pypsa-eur-sec	shipping-lch4	IN-South	T0466	general	Cost per MWh delivered	159.31103935118878	Other
1620416	default	2040	pypsa-eur-sec	shipping-lch4	IN-South	T0522	general	Cost per MWh delivered	159.59754628926933	Other
1620694	default	2040	pypsa-eur-sec	shipping-lch4	IN-South	T0500	general	Cost per MWh delivered	160.02142432610043	Other
1620994	default	2040	pypsa-eur-sec	shipping-lch4	IN-East	T0557	general	Cost per MWh delivered	168.24699708658054	Other
1621278	default	2040	pypsa-eur-sec	shipping-lch4	IN-East	T0492	general	Cost per MWh delivered	168.48445386667555	Other
1621573	default	2040	pypsa-eur-sec	shipping-lch4	IN-East	T0498	general	Cost per MWh delivered	169.01385401193352	Other
1621890	default	2040	pypsa-eur-sec	shipping-lch4	IN-East	T0462	general	Cost per MWh delivered	166.60932925459795	Other
1622130	default	2040	pypsa-eur-sec	shipping-lch4	IN-East	T0466	general	Cost per MWh delivered	166.26617965412566	Other
1622359	default	2040	pypsa-eur-sec	shipping-lch4	IN-East	T0522	general	Cost per MWh delivered	167.1024358986092	Other
1622610	default	2040	pypsa-eur-sec	shipping-lch4	IN-East	T0500	general	Cost per MWh delivered	167.56778669216763	Other
1622883	default	2040	pypsa-eur-sec	shipping-lch4	MG	T0557	general	Cost per MWh delivered	149.0155255084592	Other
1623317	default	2040	pypsa-eur-sec	shipping-lch4	MG	T0492	general	Cost per MWh delivered	149.0297876685063	Other
1623751	default	2040	pypsa-eur-sec	shipping-lch4	MG	T0498	general	Cost per MWh delivered	149.53617128858642	Other
1624207	default	2040	pypsa-eur-sec	shipping-lch4	MG	T0462	general	Cost per MWh delivered	147.1526270180439	Other
1624575	default	2040	pypsa-eur-sec	shipping-lch4	MG	T0466	general	Cost per MWh delivered	147.60177004935642	Other
1624965	default	2040	pypsa-eur-sec	shipping-lch4	MG	T0522	general	Cost per MWh delivered	147.85257987794995	Other
1625366	default	2040	pypsa-eur-sec	shipping-lch4	MG	T0500	general	Cost per MWh delivered	148.21788708878282	Other
1625778	default	2040	pypsa-eur-sec	shipping-lch4	BO	T0557	general	Cost per MWh delivered	138.38566600272745	Other
1626216	default	2040	pypsa-eur-sec	shipping-lch4	BO	T0492	general	Cost per MWh delivered	138.42998643867276	Other
1626654	default	2040	pypsa-eur-sec	shipping-lch4	BO	T0498	general	Cost per MWh delivered	138.89984317580283	Other
1627114	default	2040	pypsa-eur-sec	shipping-lch4	BO	T0462	general	Cost per MWh delivered	139.0592496834795	Other
1627574	default	2040	pypsa-eur-sec	shipping-lch4	BO	T0466	general	Cost per MWh delivered	139.51164293173176	Other
1628056	default	2040	pypsa-eur-sec	shipping-lch4	BO	T0522	general	Cost per MWh delivered	138.45970815144142	Other
1628494	default	2040	pypsa-eur-sec	shipping-lch4	BO	T0500	general	Cost per MWh delivered	138.01663192081517	Other
1628921	default	2040	pypsa-eur-sec	shipping-lh2	AR-South	T0557	general	Cost per MWh delivered	108.61382573814228	Other
1629372	default	2040	pypsa-eur-sec	shipping-lh2	AR-South	T0492	general	Cost per MWh delivered	108.61925875786156	Other
1629823	default	2040	pypsa-eur-sec	shipping-lh2	AR-South	T0498	general	Cost per MWh delivered	111.61691450804656	Other
1630296	default	2040	pypsa-eur-sec	shipping-lh2	AR-South	T0462	general	Cost per MWh delivered	108.62193094656548	Other
1630747	default	2040	pypsa-eur-sec	shipping-lh2	AR-South	T0466	general	Cost per MWh delivered	111.61596122470186	Other
1631220	default	2040	pypsa-eur-sec	shipping-lh2	AR-South	T0522	general	Cost per MWh delivered	106.30843014875134	Other
1631649	default	2040	pypsa-eur-sec	shipping-lh2	AR-South	T0500	general	Cost per MWh delivered	104.29812828660172	Other
1632056	default	2040	pypsa-eur-sec	shipping-lh2	AR-North	T0557	general	Cost per MWh delivered	113.16406248869257	Other
1632491	default	2040	pypsa-eur-sec	shipping-lh2	AR-North	T0492	general	Cost per MWh delivered	115.3204105423334	Other
1632948	default	2040	pypsa-eur-sec	shipping-lh2	AR-North	T0498	general	Cost per MWh delivered	115.3213698266706	Other
1633405	default	2040	pypsa-eur-sec	shipping-lh2	AR-North	T0462	general	Cost per MWh delivered	115.31966700817485	Other
1633862	default	2040	pypsa-eur-sec	shipping-lh2	AR-North	T0466	general	Cost per MWh delivered	115.3197210846932	Other
1634319	default	2040	pypsa-eur-sec	shipping-lh2	AR-North	T0522	general	Cost per MWh delivered	113.16414598658378	Other
1634754	default	2040	pypsa-eur-sec	shipping-lh2	AR-North	T0500	general	Cost per MWh delivered	111.26926573598976	Other
1635167	default	2040	pypsa-eur-sec	shipping-lh2	AU-West	T0557	general	Cost per MWh delivered	125.93507980690366	Australia
1635711	default	2040	pypsa-eur-sec	shipping-lh2	AU-West	T0492	general	Cost per MWh delivered	131.5509731415198	Australia
1636299	default	2040	pypsa-eur-sec	shipping-lh2	AU-West	T0498	general	Cost per MWh delivered	131.55221056544198	Australia
1636887	default	2040	pypsa-eur-sec	shipping-lh2	AU-West	T0462	general	Cost per MWh delivered	118.89457550582836	Australia
1637365	default	2040	pypsa-eur-sec	shipping-lh2	AU-West	T0466	general	Cost per MWh delivered	121.94567187792	Australia
1637865	default	2040	pypsa-eur-sec	shipping-lh2	AU-West	T0522	general	Cost per MWh delivered	121.94827521761611	Australia
1638365	default	2040	pypsa-eur-sec	shipping-lh2	AU-West	T0500	general	Cost per MWh delivered	125.93517892657997	Australia
1638909	default	2040	pypsa-eur-sec	shipping-lh2	AU-East	T0557	general	Cost per MWh delivered	136.58090264095884	Australia
1639521	default	2040	pypsa-eur-sec	shipping-lh2	AU-East	T0492	general	Cost per MWh delivered	136.5802491430727	Australia
1640133	default	2040	pypsa-eur-sec	shipping-lh2	AU-East	T0498	general	Cost per MWh delivered	136.58191473515356	Australia
1640745	default	2040	pypsa-eur-sec	shipping-lh2	AU-East	T0462	general	Cost per MWh delivered	123.94232839895108	Australia
1641247	default	2040	pypsa-eur-sec	shipping-lh2	AU-East	T0466	general	Cost per MWh delivered	129.2182427951427	Australia
1641793	default	2040	pypsa-eur-sec	shipping-lh2	AU-East	T0522	general	Cost per MWh delivered	129.217744195238	Australia
1642339	default	2040	pypsa-eur-sec	shipping-lh2	AU-East	T0500	general	Cost per MWh delivered	129.22096810432367	Australia
1642885	default	2040	pypsa-eur-sec	shipping-lh2	BR-Northeast	T0557	general	Cost per MWh delivered	118.59847676412312	Other
1643239	default	2040	pypsa-eur-sec	shipping-lh2	BR-Northeast	T0492	general	Cost per MWh delivered	119.5685497350409	Other
1643604	default	2040	pypsa-eur-sec	shipping-lh2	BR-Northeast	T0498	general	Cost per MWh delivered	122.36828217261323	Other
1643991	default	2040	pypsa-eur-sec	shipping-lh2	BR-Northeast	T0462	general	Cost per MWh delivered	120.7871909455136	Other
1644367	default	2040	pypsa-eur-sec	shipping-lh2	BR-Northeast	T0466	general	Cost per MWh delivered	122.36911035063574	Other
1644754	default	2040	pypsa-eur-sec	shipping-lh2	BR-Northeast	T0522	general	Cost per MWh delivered	118.59370985737408	Other
1645108	default	2040	pypsa-eur-sec	shipping-lh2	BR-Northeast	T0500	general	Cost per MWh delivered	116.12800003519196	Other
1645440	default	2040	pypsa-eur-sec	shipping-lh2	BR-Southeast	T0557	general	Cost per MWh delivered	130.18598138737966	Other
1645818	default	2040	pypsa-eur-sec	shipping-lh2	BR-Southeast	T0492	general	Cost per MWh delivered	131.90821815627393	Other
1646207	default	2040	pypsa-eur-sec	shipping-lh2	BR-Southeast	T0498	general	Cost per MWh delivered	133.9085477573618	Other
1646618	default	2040	pypsa-eur-sec	shipping-lh2	BR-Southeast	T0462	general	Cost per MWh delivered	133.90875038036668	Other
1647029	default	2040	pypsa-eur-sec	shipping-lh2	BR-Southeast	T0466	general	Cost per MWh delivered	133.9087658828321	Other
1647440	default	2040	pypsa-eur-sec	shipping-lh2	BR-Southeast	T0522	general	Cost per MWh delivered	130.18399927636682	Other
1647818	default	2040	pypsa-eur-sec	shipping-lh2	BR-Southeast	T0500	general	Cost per MWh delivered	127.5729602425207	Other
1648174	default	2040	pypsa-eur-sec	shipping-lh2	CA-East	T0557	general	Cost per MWh delivered	104.53587425956006	Other
1648468	default	2040	pypsa-eur-sec	shipping-lh2	CA-East	T0492	general	Cost per MWh delivered	105.76489804930496	Other
1648773	default	2040	pypsa-eur-sec	shipping-lh2	CA-East	T0498	general	Cost per MWh delivered	106.42257255099874	Other
1649078	default	2040	pypsa-eur-sec	shipping-lh2	CA-East	T0462	general	Cost per MWh delivered	110.37499240459086	Other
1649427	default	2040	pypsa-eur-sec	shipping-lh2	CA-East	T0466	general	Cost per MWh delivered	110.3383234340602	Other
1649776	default	2040	pypsa-eur-sec	shipping-lh2	CA-East	T0522	general	Cost per MWh delivered	107.16693676138546	Other
1650092	default	2040	pypsa-eur-sec	shipping-lh2	CA-East	T0500	general	Cost per MWh delivered	104.53496563119192	Other
1650386	default	2040	pypsa-eur-sec	shipping-lh2	CL	T0557	general	Cost per MWh delivered	110.76100521796816	Chile
1650886	default	2040	pypsa-eur-sec	shipping-lh2	CL	T0492	general	Cost per MWh delivered	110.7676703129644	Chile
1651386	default	2040	pypsa-eur-sec	shipping-lh2	CL	T0498	general	Cost per MWh delivered	110.76119572317027	Chile
1651886	default	2040	pypsa-eur-sec	shipping-lh2	CL	T0462	general	Cost per MWh delivered	114.58215887687302	Chile
1652430	default	2040	pypsa-eur-sec	shipping-lh2	CL	T0466	general	Cost per MWh delivered	114.58225757210695	Chile
1652974	default	2040	pypsa-eur-sec	shipping-lh2	CL	T0522	general	Cost per MWh delivered	110.76069092218393	Chile
1653474	default	2040	pypsa-eur-sec	shipping-lh2	CL	T0500	general	Cost per MWh delivered	107.9324230570959	Chile
1653952	default	2040	pypsa-eur-sec	shipping-lh2	CN-Northeast	T0557	general	Cost per MWh delivered	133.21943903428	Other
1654495	default	2040	pypsa-eur-sec	shipping-lh2	CN-Northeast	T0492	general	Cost per MWh delivered	141.01646707518884	Other
1655104	default	2040	pypsa-eur-sec	shipping-lh2	CN-Northeast	T0498	general	Cost per MWh delivered	141.01901735841744	Other
1655713	default	2040	pypsa-eur-sec	shipping-lh2	CN-Northeast	T0462	general	Cost per MWh delivered	128.01751425562546	Other
1656212	default	2040	pypsa-eur-sec	shipping-lh2	CN-Northeast	T0466	general	Cost per MWh delivered	128.0216047260502	Other
1656711	default	2040	pypsa-eur-sec	shipping-lh2	CN-Northeast	T0522	general	Cost per MWh delivered	133.2196860884644	Other
1657254	default	2040	pypsa-eur-sec	shipping-lh2	CN-Northeast	T0500	general	Cost per MWh delivered	133.219605755659	Other
1657797	default	2040	pypsa-eur-sec	shipping-lh2	CN-Southeast	T0557	general	Cost per MWh delivered	157.90263784898676	Other
1658274	default	2040	pypsa-eur-sec	shipping-lh2	CN-Southeast	T0492	general	Cost per MWh delivered	157.9033795143689	Other
1658751	default	2040	pypsa-eur-sec	shipping-lh2	CN-Southeast	T0498	general	Cost per MWh delivered	157.90270926287474	Other
1659228	default	2040	pypsa-eur-sec	shipping-lh2	CN-Southeast	T0462	general	Cost per MWh delivered	147.64050117664206	Other
1659617	default	2040	pypsa-eur-sec	shipping-lh2	CN-Southeast	T0466	general	Cost per MWh delivered	147.644463429595	Other
1660006	default	2040	pypsa-eur-sec	shipping-lh2	CN-Southeast	T0522	general	Cost per MWh delivered	151.95983303554974	Other
1660439	default	2040	pypsa-eur-sec	shipping-lh2	CN-Southeast	T0500	general	Cost per MWh delivered	151.95420753583147	Other
1660872	default	2040	pypsa-eur-sec	shipping-lh2	DZ	T0557	general	Cost per MWh delivered	101.64332688317052	Algeria
1661176	default	2040	pypsa-eur-sec	shipping-lh2	DZ	T0492	general	Cost per MWh delivered	102.2247890533427	Algeria
1661491	default	2040	pypsa-eur-sec	shipping-lh2	DZ	T0498	general	Cost per MWh delivered	104.5427484218098	Algeria
1661828	default	2040	pypsa-eur-sec	shipping-lh2	DZ	T0462	general	Cost per MWh delivered	100.96749899194604	Algeria
1662132	default	2040	pypsa-eur-sec	shipping-lh2	DZ	T0466	general	Cost per MWh delivered	101.9087388770523	Algeria
1662436	default	2040	pypsa-eur-sec	shipping-lh2	DZ	T0522	general	Cost per MWh delivered	98.37894123080927	Algeria
1662718	default	2040	pypsa-eur-sec	shipping-lh2	DZ	T0500	general	Cost per MWh delivered	98.94901728963814	Algeria
1663000	default	2040	pypsa-eur-sec	shipping-lh2	EG	T0557	general	Cost per MWh delivered	108.39727389379064	Other
1663336	default	2040	pypsa-eur-sec	shipping-lh2	EG	T0492	general	Cost per MWh delivered	109.72587356401692	Other
1663683	default	2040	pypsa-eur-sec	shipping-lh2	EG	T0498	general	Cost per MWh delivered	111.32709131445536	Other
1664052	default	2040	pypsa-eur-sec	shipping-lh2	EG	T0462	general	Cost per MWh delivered	101.39224606397856	Other
1664322	default	2040	pypsa-eur-sec	shipping-lh2	EG	T0466	general	Cost per MWh delivered	103.38776864652476	Other
1664614	default	2040	pypsa-eur-sec	shipping-lh2	EG	T0522	general	Cost per MWh delivered	104.35080174310528	Other
1664906	default	2040	pypsa-eur-sec	shipping-lh2	EG	T0500	general	Cost per MWh delivered	106.1872306741122	Other
1665220	default	2040	pypsa-eur-sec	shipping-lh2	LY	T0557	general	Cost per MWh delivered	105.29477122182575	Other
1665530	default	2040	pypsa-eur-sec	shipping-lh2	LY	T0492	general	Cost per MWh delivered	106.30209330273826	Other
1665851	default	2040	pypsa-eur-sec	shipping-lh2	LY	T0498	general	Cost per MWh delivered	108.32608121930926	Other
1666194	default	2040	pypsa-eur-sec	shipping-lh2	LY	T0462	general	Cost per MWh delivered	99.72271131851112	Other
1666449	default	2040	pypsa-eur-sec	shipping-lh2	LY	T0466	general	Cost per MWh delivered	101.17453958265985	Other
1666715	default	2040	pypsa-eur-sec	shipping-lh2	LY	T0522	general	Cost per MWh delivered	101.39807015328114	Other
1666981	default	2040	pypsa-eur-sec	shipping-lh2	LY	T0500	general	Cost per MWh delivered	102.92427517254892	Other
1667269	default	2040	pypsa-eur-sec	shipping-lh2	MA	T0557	general	Cost per MWh delivered	107.93761798286909	Other
1667558	default	2040	pypsa-eur-sec	shipping-lh2	MA	T0492	general	Cost per MWh delivered	108.83831395912048	Other
1667847	default	2040	pypsa-eur-sec	shipping-lh2	MA	T0498	general	Cost per MWh delivered	110.95129951898112	Other
1668158	default	2040	pypsa-eur-sec	shipping-lh2	MA	T0462	general	Cost per MWh delivered	109.68219237410707	Other
1668458	default	2040	pypsa-eur-sec	shipping-lh2	MA	T0466	general	Cost per MWh delivered	110.19963902094104	Other
1668769	default	2040	pypsa-eur-sec	shipping-lh2	MA	T0522	general	Cost per MWh delivered	106.85781476042992	Other
1669047	default	2040	pypsa-eur-sec	shipping-lh2	MA	T0500	general	Cost per MWh delivered	105.9061182715762	Other
1669303	default	2040	pypsa-eur-sec	shipping-lh2	EH	T0557	general	Cost per MWh delivered	90.35509322616136	Western Sahara
1669547	default	2040	pypsa-eur-sec	shipping-lh2	EH	T0492	general	Cost per MWh delivered	90.98119343789791	Western Sahara
1669802	default	2040	pypsa-eur-sec	shipping-lh2	EH	T0498	general	Cost per MWh delivered	93.02502867285352	Western Sahara
1670079	default	2040	pypsa-eur-sec	shipping-lh2	EH	T0462	general	Cost per MWh delivered	92.26372452736938	Western Sahara
1670345	default	2040	pypsa-eur-sec	shipping-lh2	EH	T0466	general	Cost per MWh delivered	93.01989335939446	Western Sahara
1670622	default	2040	pypsa-eur-sec	shipping-lh2	EH	T0522	general	Cost per MWh delivered	89.39088655919723	Western Sahara
1670866	default	2040	pypsa-eur-sec	shipping-lh2	EH	T0500	general	Cost per MWh delivered	88.12746300163664	Western Sahara
1671088	default	2040	pypsa-eur-sec	shipping-lh2	NA	T0557	general	Cost per MWh delivered	117.29903961658752	Namibia
1671471	default	2040	pypsa-eur-sec	shipping-lh2	NA	T0492	general	Cost per MWh delivered	117.29767931737288	Namibia
1671854	default	2040	pypsa-eur-sec	shipping-lh2	NA	T0498	general	Cost per MWh delivered	119.1676553403464	Namibia
1672259	default	2040	pypsa-eur-sec	shipping-lh2	NA	T0462	general	Cost per MWh delivered	119.16641105836176	Namibia
1672664	default	2040	pypsa-eur-sec	shipping-lh2	NA	T0466	general	Cost per MWh delivered	119.16645309477998	Namibia
1673069	default	2040	pypsa-eur-sec	shipping-lh2	NA	T0522	general	Cost per MWh delivered	115.6373274379702	Namibia
1673441	default	2040	pypsa-eur-sec	shipping-lh2	NA	T0500	general	Cost per MWh delivered	114.31714721247911	Namibia
1673802	default	2040	pypsa-eur-sec	shipping-lh2	OM	T0557	general	Cost per MWh delivered	118.8738818600447	Other
1674179	default	2040	pypsa-eur-sec	shipping-lh2	OM	T0492	general	Cost per MWh delivered	120.75980284201084	Other
1674578	default	2040	pypsa-eur-sec	shipping-lh2	OM	T0498	general	Cost per MWh delivered	123.01190631027784	Other
1674999	default	2040	pypsa-eur-sec	shipping-lh2	OM	T0462	general	Cost per MWh delivered	111.62510977540678	Other
1675310	default	2040	pypsa-eur-sec	shipping-lh2	OM	T0466	general	Cost per MWh delivered	113.92162869293358	Other
1675643	default	2040	pypsa-eur-sec	shipping-lh2	OM	T0522	general	Cost per MWh delivered	114.78060656034636	Other
1675987	default	2040	pypsa-eur-sec	shipping-lh2	OM	T0500	general	Cost per MWh delivered	117.31752998711136	Other
1676353	default	2040	pypsa-eur-sec	shipping-lh2	SA	T0557	general	Cost per MWh delivered	112.5113475978124	Saudi Arabia
1676687	default	2040	pypsa-eur-sec	shipping-lh2	SA	T0492	general	Cost per MWh delivered	113.30667353560712	Saudi Arabia
1677032	default	2040	pypsa-eur-sec	shipping-lh2	SA	T0498	general	Cost per MWh delivered	115.42772889988228	Saudi Arabia
1677399	default	2040	pypsa-eur-sec	shipping-lh2	SA	T0462	general	Cost per MWh delivered	105.2758643129323	Saudi Arabia
1677656	default	2040	pypsa-eur-sec	shipping-lh2	SA	T0466	general	Cost per MWh delivered	107.17731388476346	Saudi Arabia
1677935	default	2040	pypsa-eur-sec	shipping-lh2	SA	T0522	general	Cost per MWh delivered	107.94798255630992	Saudi Arabia
1678225	default	2040	pypsa-eur-sec	shipping-lh2	SA	T0500	general	Cost per MWh delivered	109.980253714081	Saudi Arabia
1678537	default	2040	pypsa-eur-sec	shipping-lh2	TN	T0557	general	Cost per MWh delivered	112.52682885991749	Other
1678840	default	2040	pypsa-eur-sec	shipping-lh2	TN	T0492	general	Cost per MWh delivered	113.03731604360208	Other
1679154	default	2040	pypsa-eur-sec	shipping-lh2	TN	T0498	general	Cost per MWh delivered	115.24980569634464	Other
1679490	default	2040	pypsa-eur-sec	shipping-lh2	TN	T0462	general	Cost per MWh delivered	109.2827696078236	Other
1679771	default	2040	pypsa-eur-sec	shipping-lh2	TN	T0466	general	Cost per MWh delivered	110.27176248517848	Other
1680052	default	2040	pypsa-eur-sec	shipping-lh2	TN	T0522	general	Cost per MWh delivered	108.34073110306127	Other
1680311	default	2040	pypsa-eur-sec	shipping-lh2	TN	T0500	general	Cost per MWh delivered	109.5584862639495	Other
1680592	default	2040	pypsa-eur-sec	shipping-lh2	TR	T0557	general	Cost per MWh delivered	123.04741378304765	Other
1680919	default	2040	pypsa-eur-sec	shipping-lh2	TR	T0492	general	Cost per MWh delivered	123.70254655079756	Other
1681257	default	2040	pypsa-eur-sec	shipping-lh2	TR	T0498	general	Cost per MWh delivered	126.25808152407048	Other
1681617	default	2040	pypsa-eur-sec	shipping-lh2	TR	T0462	general	Cost per MWh delivered	114.78954074244452	Other
1681867	default	2040	pypsa-eur-sec	shipping-lh2	TR	T0466	general	Cost per MWh delivered	116.64962296448634	Other
1682139	default	2040	pypsa-eur-sec	shipping-lh2	TR	T0522	general	Cost per MWh delivered	117.8792109081826	Other
1682422	default	2040	pypsa-eur-sec	shipping-lh2	TR	T0500	general	Cost per MWh delivered	119.81362813284704	Other
1682727	default	2040	pypsa-eur-sec	shipping-lh2	UA	T0557	general	Cost per MWh delivered	149.23584313728225	Other
1683050	default	2040	pypsa-eur-sec	shipping-lh2	UA	T0492	general	Cost per MWh delivered	150.0312699792645	Other
1683384	default	2040	pypsa-eur-sec	shipping-lh2	UA	T0498	general	Cost per MWh delivered	152.10753303678464	Other
1683740	default	2040	pypsa-eur-sec	shipping-lh2	UA	T0462	general	Cost per MWh delivered	140.79109187158062	Other
1683986	default	2040	pypsa-eur-sec	shipping-lh2	UA	T0466	general	Cost per MWh delivered	142.95613735222787	Other
1684254	default	2040	pypsa-eur-sec	shipping-lh2	UA	T0522	general	Cost per MWh delivered	144.34166330463623	Other
1684533	default	2040	pypsa-eur-sec	shipping-lh2	UA	T0500	general	Cost per MWh delivered	146.1616674188753	Other
1684834	default	2040	pypsa-eur-sec	shipping-lh2	US-Northeast	T0557	general	Cost per MWh delivered	120.94154874731636	Other
1685139	default	2040	pypsa-eur-sec	shipping-lh2	US-Northeast	T0492	general	Cost per MWh delivered	121.734217795713	Other
1685455	default	2040	pypsa-eur-sec	shipping-lh2	US-Northeast	T0498	general	Cost per MWh delivered	122.56827536432527	Other
1685782	default	2040	pypsa-eur-sec	shipping-lh2	US-Northeast	T0462	general	Cost per MWh delivered	126.20328509368728	Other
1686142	default	2040	pypsa-eur-sec	shipping-lh2	US-Northeast	T0466	general	Cost per MWh delivered	126.20331393216296	Other
1686502	default	2040	pypsa-eur-sec	shipping-lh2	US-Northeast	T0522	general	Cost per MWh delivered	123.58899158539408	Other
1686840	default	2040	pypsa-eur-sec	shipping-lh2	US-Northeast	T0500	general	Cost per MWh delivered	120.9404790003858	Other
1687145	default	2040	pypsa-eur-sec	shipping-lh2	US-Southeast	T0557	general	Cost per MWh delivered	137.98116646010777	Other
1687428	default	2040	pypsa-eur-sec	shipping-lh2	US-Southeast	T0492	general	Cost per MWh delivered	138.92777705751973	Other
1687722	default	2040	pypsa-eur-sec	shipping-lh2	US-Southeast	T0498	general	Cost per MWh delivered	139.94637640557323	Other
1688027	default	2040	pypsa-eur-sec	shipping-lh2	US-Southeast	T0462	general	Cost per MWh delivered	143.0012518174613	Other
1688354	default	2040	pypsa-eur-sec	shipping-lh2	US-Southeast	T0466	general	Cost per MWh delivered	144.64549970387316	Other
1688692	default	2040	pypsa-eur-sec	shipping-lh2	US-Southeast	T0522	general	Cost per MWh delivered	139.94415533587562	Other
1688997	default	2040	pypsa-eur-sec	shipping-lh2	US-Southeast	T0500	general	Cost per MWh delivered	137.97979877624013	Other
1689280	default	2040	pypsa-eur-sec	shipping-lh2	US-Northwest	T0557	general	Cost per MWh delivered	126.91770859792146	Other
1689788	default	2040	pypsa-eur-sec	shipping-lh2	US-Northwest	T0492	general	Cost per MWh delivered	126.91366924737	Other
1690296	default	2040	pypsa-eur-sec	shipping-lh2	US-Northwest	T0498	general	Cost per MWh delivered	126.91351030473524	Other
1690804	default	2040	pypsa-eur-sec	shipping-lh2	US-Northwest	T0462	general	Cost per MWh delivered	132.1898956197532	Other
1691356	default	2040	pypsa-eur-sec	shipping-lh2	US-Northwest	T0466	general	Cost per MWh delivered	132.1888438863381	Other
1691908	default	2040	pypsa-eur-sec	shipping-lh2	US-Northwest	T0522	general	Cost per MWh delivered	126.91783622155684	Other
1692416	default	2040	pypsa-eur-sec	shipping-lh2	US-Northwest	T0500	general	Cost per MWh delivered	126.91733508708704	Other
1692924	default	2040	pypsa-eur-sec	shipping-lh2	US-South	T0557	general	Cost per MWh delivered	113.97907549752551	Other
1693303	default	2040	pypsa-eur-sec	shipping-lh2	US-South	T0492	general	Cost per MWh delivered	115.33558633260309	Other
1693693	default	2040	pypsa-eur-sec	shipping-lh2	US-South	T0498	general	Cost per MWh delivered	117.04944152676256	Other
1694094	default	2040	pypsa-eur-sec	shipping-lh2	US-South	T0462	general	Cost per MWh delivered	119.05381394657944	Other
1694517	default	2040	pypsa-eur-sec	shipping-lh2	US-South	T0466	general	Cost per MWh delivered	121.42687891311265	Other
1694962	default	2040	pypsa-eur-sec	shipping-lh2	US-South	T0522	general	Cost per MWh delivered	117.04906959827856	Other
1695363	default	2040	pypsa-eur-sec	shipping-lh2	US-South	T0500	general	Cost per MWh delivered	113.97939434015736	Other
1695742	default	2040	pypsa-eur-sec	shipping-lh2	US-Southwest	T0557	general	Cost per MWh delivered	124.16942842343992	Other
1696161	default	2040	pypsa-eur-sec	shipping-lh2	US-Southwest	T0492	general	Cost per MWh delivered	124.16844381184411	Other
1696580	default	2040	pypsa-eur-sec	shipping-lh2	US-Southwest	T0498	general	Cost per MWh delivered	127.93998063096252	Other
1697043	default	2040	pypsa-eur-sec	shipping-lh2	US-Southwest	T0462	general	Cost per MWh delivered	127.93782920869712	Other
1697506	default	2040	pypsa-eur-sec	shipping-lh2	US-Southwest	T0466	general	Cost per MWh delivered	127.93500191235414	Other
1697969	default	2040	pypsa-eur-sec	shipping-lh2	US-Southwest	T0522	general	Cost per MWh delivered	124.16255853466676	Other
1698388	default	2040	pypsa-eur-sec	shipping-lh2	US-Southwest	T0500	general	Cost per MWh delivered	124.16757826522718	Other
1698807	default	2040	pypsa-eur-sec	shipping-lh2	US-Alaska	T0557	general	Cost per MWh delivered	141.37850669904077	Other
1699333	default	2040	pypsa-eur-sec	shipping-lh2	US-Alaska	T0492	general	Cost per MWh delivered	141.3739730621465	Other
1699859	default	2040	pypsa-eur-sec	shipping-lh2	US-Alaska	T0498	general	Cost per MWh delivered	141.37451034225418	Other
1700385	default	2040	pypsa-eur-sec	shipping-lh2	US-Alaska	T0462	general	Cost per MWh delivered	149.33199123716392	Other
1700977	default	2040	pypsa-eur-sec	shipping-lh2	US-Alaska	T0466	general	Cost per MWh delivered	149.32896485619722	Other
1701569	default	2040	pypsa-eur-sec	shipping-lh2	US-Alaska	T0522	general	Cost per MWh delivered	141.37530219740037	Other
1702095	default	2040	pypsa-eur-sec	shipping-lh2	US-Alaska	T0500	general	Cost per MWh delivered	141.37659776297355	Other
1702621	default	2040	pypsa-eur-sec	shipping-lh2	MX	T0557	general	Cost per MWh delivered	120.85119233318974	Other
1703029	default	2040	pypsa-eur-sec	shipping-lh2	MX	T0492	general	Cost per MWh delivered	120.85017743378478	Other
1703437	default	2040	pypsa-eur-sec	shipping-lh2	MX	T0498	general	Cost per MWh delivered	122.53335009338656	Other
1703856	default	2040	pypsa-eur-sec	shipping-lh2	MX	T0462	general	Cost per MWh delivered	124.5064099364048	Other
1704297	default	2040	pypsa-eur-sec	shipping-lh2	MX	T0466	general	Cost per MWh delivered	126.9012118015248	Other
1704760	default	2040	pypsa-eur-sec	shipping-lh2	MX	T0522	general	Cost per MWh delivered	122.53314388488847	Other
1705179	default	2040	pypsa-eur-sec	shipping-lh2	MX	T0500	general	Cost per MWh delivered	119.38872189457948	Other
1705576	default	2040	pypsa-eur-sec	shipping-lh2	PK	T0557	general	Cost per MWh delivered	121.49652430379278	Other
1705954	default	2040	pypsa-eur-sec	shipping-lh2	PK	T0492	general	Cost per MWh delivered	121.50179349828636	Other
1706332	default	2040	pypsa-eur-sec	shipping-lh2	PK	T0498	general	Cost per MWh delivered	123.93395543989556	Other
1706732	default	2040	pypsa-eur-sec	shipping-lh2	PK	T0462	general	Cost per MWh delivered	113.6374327323675	Other
1707033	default	2040	pypsa-eur-sec	shipping-lh2	PK	T0466	general	Cost per MWh delivered	115.37365013487842	Other
1707356	default	2040	pypsa-eur-sec	shipping-lh2	PK	T0522	general	Cost per MWh delivered	116.53383299650876	Other
1707690	default	2040	pypsa-eur-sec	shipping-lh2	PK	T0500	general	Cost per MWh delivered	118.00511185965442	Other
1708035	default	2040	pypsa-eur-sec	shipping-lh2	TH	T0557	general	Cost per MWh delivered	148.52907566943344	Other
1708489	default	2040	pypsa-eur-sec	shipping-lh2	TH	T0492	general	Cost per MWh delivered	148.53000228763614	Other
1708943	default	2040	pypsa-eur-sec	shipping-lh2	TH	T0498	general	Cost per MWh delivered	154.09948006784902	Other
1709441	default	2040	pypsa-eur-sec	shipping-lh2	TH	T0462	general	Cost per MWh delivered	141.29983878224527	Other
1709829	default	2040	pypsa-eur-sec	shipping-lh2	TH	T0466	general	Cost per MWh delivered	144.61150027934178	Other
1710239	default	2040	pypsa-eur-sec	shipping-lh2	TH	T0522	general	Cost per MWh delivered	144.599408613648	Other
1710649	default	2040	pypsa-eur-sec	shipping-lh2	TH	T0500	general	Cost per MWh delivered	144.60345283108882	Other
1711059	default	2040	pypsa-eur-sec	shipping-lh2	ZA	T0557	general	Cost per MWh delivered	119.49940765429898	Other
1711494	default	2040	pypsa-eur-sec	shipping-lh2	ZA	T0492	general	Cost per MWh delivered	121.85570593604425	Other
1711951	default	2040	pypsa-eur-sec	shipping-lh2	ZA	T0498	general	Cost per MWh delivered	124.99145365707189	Other
1712430	default	2040	pypsa-eur-sec	shipping-lh2	ZA	T0462	general	Cost per MWh delivered	119.49680311453592	Other
1712865	default	2040	pypsa-eur-sec	shipping-lh2	ZA	T0466	general	Cost per MWh delivered	121.85685971354106	Other
1713322	default	2040	pypsa-eur-sec	shipping-lh2	ZA	T0522	general	Cost per MWh delivered	119.4971086634964	Other
1713757	default	2040	pypsa-eur-sec	shipping-lh2	ZA	T0500	general	Cost per MWh delivered	117.5400976229412	Other
1714170	default	2040	pypsa-eur-sec	shipping-lh2	KE	T0557	general	Cost per MWh delivered	121.36218621978271	Other
1714605	default	2040	pypsa-eur-sec	shipping-lh2	KE	T0492	general	Cost per MWh delivered	123.795933560073	Other
1715062	default	2040	pypsa-eur-sec	shipping-lh2	KE	T0498	general	Cost per MWh delivered	123.79832348204566	Other
1715519	default	2040	pypsa-eur-sec	shipping-lh2	KE	T0462	general	Cost per MWh delivered	114.06055857749476	Other
1715888	default	2040	pypsa-eur-sec	shipping-lh2	KE	T0466	general	Cost per MWh delivered	116.26998907283316	Other
1716279	default	2040	pypsa-eur-sec	shipping-lh2	KE	T0522	general	Cost per MWh delivered	117.70077407268948	Other
1716681	default	2040	pypsa-eur-sec	shipping-lh2	KE	T0500	general	Cost per MWh delivered	119.43866058854056	Other
1717094	default	2040	pypsa-eur-sec	shipping-lh2	TZ	T0557	general	Cost per MWh delivered	130.07721882318828	Other
1717516	default	2040	pypsa-eur-sec	shipping-lh2	TZ	T0492	general	Cost per MWh delivered	130.07539405658665	Other
1717938	default	2040	pypsa-eur-sec	shipping-lh2	TZ	T0498	general	Cost per MWh delivered	133.2022866673058	Other
1718382	default	2040	pypsa-eur-sec	shipping-lh2	TZ	T0462	general	Cost per MWh delivered	121.50587853146688	Other
1718727	default	2040	pypsa-eur-sec	shipping-lh2	TZ	T0466	general	Cost per MWh delivered	124.12328331541768	Other
1719094	default	2040	pypsa-eur-sec	shipping-lh2	TZ	T0522	general	Cost per MWh delivered	124.12062849821616	Other
1719461	default	2040	pypsa-eur-sec	shipping-lh2	TZ	T0500	general	Cost per MWh delivered	125.780567993307	Other
1719839	default	2040	pypsa-eur-sec	shipping-lh2	NG	T0557	general	Cost per MWh delivered	118.03685285355648	Other
1720219	default	2040	pypsa-eur-sec	shipping-lh2	NG	T0492	general	Cost per MWh delivered	119.18771101350976	Other
1720610	default	2040	pypsa-eur-sec	shipping-lh2	NG	T0498	general	Cost per MWh delivered	122.2498783118662	Other
1721023	default	2040	pypsa-eur-sec	shipping-lh2	NG	T0462	general	Cost per MWh delivered	120.58610022433103	Other
1721425	default	2040	pypsa-eur-sec	shipping-lh2	NG	T0466	general	Cost per MWh delivered	120.58613714006184	Other
1721827	default	2040	pypsa-eur-sec	shipping-lh2	NG	T0522	general	Cost per MWh delivered	118.043129990258	Other
1722207	default	2040	pypsa-eur-sec	shipping-lh2	NG	T0500	general	Cost per MWh delivered	116.2864136698594	Other
1722565	default	2040	pypsa-eur-sec	shipping-lh2	AO	T0557	general	Cost per MWh delivered	117.3001157302772	Other
1722899	default	2040	pypsa-eur-sec	shipping-lh2	AO	T0492	general	Cost per MWh delivered	118.77873846939876	Other
1723244	default	2040	pypsa-eur-sec	shipping-lh2	AO	T0498	general	Cost per MWh delivered	120.38352677970217	Other
1723600	default	2040	pypsa-eur-sec	shipping-lh2	AO	T0462	general	Cost per MWh delivered	120.38994838565472	Other
1723956	default	2040	pypsa-eur-sec	shipping-lh2	AO	T0466	general	Cost per MWh delivered	120.38753791829323	Other
1724312	default	2040	pypsa-eur-sec	shipping-lh2	AO	T0522	general	Cost per MWh delivered	116.15392757846844	Other
1724635	default	2040	pypsa-eur-sec	shipping-lh2	AO	T0500	general	Cost per MWh delivered	115.28455845311672	Other
1724947	default	2040	pypsa-eur-sec	shipping-lh2	ET	T0557	general	Cost per MWh delivered	117.013851062393	Other
1725306	default	2040	pypsa-eur-sec	shipping-lh2	ET	T0492	general	Cost per MWh delivered	118.565141349777	Other
1725676	default	2040	pypsa-eur-sec	shipping-lh2	ET	T0498	general	Cost per MWh delivered	120.33108966261447	Other
1726057	default	2040	pypsa-eur-sec	shipping-lh2	ET	T0462	general	Cost per MWh delivered	109.3003726713509	Other
1726339	default	2040	pypsa-eur-sec	shipping-lh2	ET	T0466	general	Cost per MWh delivered	111.12806188121418	Other
1726643	default	2040	pypsa-eur-sec	shipping-lh2	ET	T0522	general	Cost per MWh delivered	112.35418292506596	Other
1726958	default	2040	pypsa-eur-sec	shipping-lh2	ET	T0500	general	Cost per MWh delivered	114.8126495575738	Other
1727295	default	2040	pypsa-eur-sec	shipping-lh2	MZ	T0557	general	Cost per MWh delivered	137.39535382364147	Other
1727716	default	2040	pypsa-eur-sec	shipping-lh2	MZ	T0492	general	Cost per MWh delivered	137.39350250495366	Other
1728137	default	2040	pypsa-eur-sec	shipping-lh2	MZ	T0498	general	Cost per MWh delivered	140.72521065549242	Other
1728580	default	2040	pypsa-eur-sec	shipping-lh2	MZ	T0462	general	Cost per MWh delivered	128.31757905567602	Other
1728924	default	2040	pypsa-eur-sec	shipping-lh2	MZ	T0466	general	Cost per MWh delivered	131.0318884264188	Other
1729290	default	2040	pypsa-eur-sec	shipping-lh2	MZ	T0522	general	Cost per MWh delivered	131.0350822508757	Other
1729656	default	2040	pypsa-eur-sec	shipping-lh2	MZ	T0500	general	Cost per MWh delivered	132.8076916418716	Other
1730033	default	2040	pypsa-eur-sec	shipping-lh2	ER	T0557	general	Cost per MWh delivered	121.47564799401108	Other
1730393	default	2040	pypsa-eur-sec	shipping-lh2	ER	T0492	general	Cost per MWh delivered	122.47009056889588	Other
1730764	default	2040	pypsa-eur-sec	shipping-lh2	ER	T0498	general	Cost per MWh delivered	125.2811267569212	Other
1731157	default	2040	pypsa-eur-sec	shipping-lh2	ER	T0462	general	Cost per MWh delivered	113.99712620033348	Other
1731440	default	2040	pypsa-eur-sec	shipping-lh2	ER	T0466	general	Cost per MWh delivered	115.90135764152568	Other
1731745	default	2040	pypsa-eur-sec	shipping-lh2	ER	T0522	general	Cost per MWh delivered	116.69619557210142	Other
1732061	default	2040	pypsa-eur-sec	shipping-lh2	ER	T0500	general	Cost per MWh delivered	118.98219659461505	Other
1732399	default	2040	pypsa-eur-sec	shipping-lh2	MR	T0557	general	Cost per MWh delivered	98.662253934741	Other
1732721	default	2040	pypsa-eur-sec	shipping-lh2	MR	T0492	general	Cost per MWh delivered	99.15420718306883	Other
1733043	default	2040	pypsa-eur-sec	shipping-lh2	MR	T0498	general	Cost per MWh delivered	101.5722310857624	Other
1733387	default	2040	pypsa-eur-sec	shipping-lh2	MR	T0462	general	Cost per MWh delivered	100.26287742204168	Other
1733720	default	2040	pypsa-eur-sec	shipping-lh2	MR	T0466	general	Cost per MWh delivered	101.56891172696128	Other
1734064	default	2040	pypsa-eur-sec	shipping-lh2	MR	T0522	general	Cost per MWh delivered	97.47178117222448	Other
1734375	default	2040	pypsa-eur-sec	shipping-lh2	MR	T0500	general	Cost per MWh delivered	96.03428269510952	Other
1734675	default	2040	pypsa-eur-sec	shipping-lh2	SN	T0557	general	Cost per MWh delivered	118.7465861224189	Other
1734967	default	2040	pypsa-eur-sec	shipping-lh2	SN	T0492	general	Cost per MWh delivered	119.18118415344615	Other
1735259	default	2040	pypsa-eur-sec	shipping-lh2	SN	T0498	general	Cost per MWh delivered	121.65630544079193	Other
1735573	default	2040	pypsa-eur-sec	shipping-lh2	SN	T0462	general	Cost per MWh delivered	120.27669265975749	Other
1735876	default	2040	pypsa-eur-sec	shipping-lh2	SN	T0466	general	Cost per MWh delivered	121.6545303234662	Other
1736190	default	2040	pypsa-eur-sec	shipping-lh2	SN	T0522	general	Cost per MWh delivered	117.55031957134356	Other
1736471	default	2040	pypsa-eur-sec	shipping-lh2	SN	T0500	general	Cost per MWh delivered	116.09115297939113	Other
1736741	default	2040	pypsa-eur-sec	shipping-lh2	UY	T0557	general	Cost per MWh delivered	141.31531100045945	Other
1737122	default	2040	pypsa-eur-sec	shipping-lh2	UY	T0492	general	Cost per MWh delivered	141.3119930663223	Other
1737503	default	2040	pypsa-eur-sec	shipping-lh2	UY	T0498	general	Cost per MWh delivered	143.7794795387178	Other
1737906	default	2040	pypsa-eur-sec	shipping-lh2	UY	T0462	general	Cost per MWh delivered	143.7766331974476	Other
1738309	default	2040	pypsa-eur-sec	shipping-lh2	UY	T0466	general	Cost per MWh delivered	143.7785000007114	Other
1738712	default	2040	pypsa-eur-sec	shipping-lh2	UY	T0522	general	Cost per MWh delivered	139.2231373544032	Other
1739071	default	2040	pypsa-eur-sec	shipping-lh2	UY	T0500	general	Cost per MWh delivered	137.41451730939093	Other
1739419	default	2040	pypsa-eur-sec	shipping-lh2	CO	T0557	general	Cost per MWh delivered	126.2256641804096	Other
1739803	default	2040	pypsa-eur-sec	shipping-lh2	CO	T0492	general	Cost per MWh delivered	127.9675845188419	Other
1740198	default	2040	pypsa-eur-sec	shipping-lh2	CO	T0498	general	Cost per MWh delivered	129.9139711553813	Other
1740615	default	2040	pypsa-eur-sec	shipping-lh2	CO	T0462	general	Cost per MWh delivered	129.91402008985511	Other
1741032	default	2040	pypsa-eur-sec	shipping-lh2	CO	T0466	general	Cost per MWh delivered	132.30616507708825	Other
1741471	default	2040	pypsa-eur-sec	shipping-lh2	CO	T0522	general	Cost per MWh delivered	127.95846462153357	Other
1741866	default	2040	pypsa-eur-sec	shipping-lh2	CO	T0500	general	Cost per MWh delivered	124.8439264415982	Other
1742239	default	2040	pypsa-eur-sec	shipping-lh2	PE	T0557	general	Cost per MWh delivered	119.35147796515427	Other
1742632	default	2040	pypsa-eur-sec	shipping-lh2	PE	T0492	general	Cost per MWh delivered	121.6550007835739	Other
1743047	default	2040	pypsa-eur-sec	shipping-lh2	PE	T0498	general	Cost per MWh delivered	121.65342181049952	Other
1743462	default	2040	pypsa-eur-sec	shipping-lh2	PE	T0462	general	Cost per MWh delivered	124.61310334383028	Other
1743899	default	2040	pypsa-eur-sec	shipping-lh2	PE	T0466	general	Cost per MWh delivered	124.61304514570584	Other
1744336	default	2040	pypsa-eur-sec	shipping-lh2	PE	T0522	general	Cost per MWh delivered	121.65329415605537	Other
1744751	default	2040	pypsa-eur-sec	shipping-lh2	PE	T0500	general	Cost per MWh delivered	119.3514008709786	Other
1745144	default	2040	pypsa-eur-sec	shipping-lh2	IN-Northwest	T0557	general	Cost per MWh delivered	130.941473251135	Other
1745531	default	2040	pypsa-eur-sec	shipping-lh2	IN-Northwest	T0492	general	Cost per MWh delivered	133.2800267844057	Other
1745940	default	2040	pypsa-eur-sec	shipping-lh2	IN-Northwest	T0498	general	Cost per MWh delivered	136.4777575373736	Other
1746371	default	2040	pypsa-eur-sec	shipping-lh2	IN-Northwest	T0462	general	Cost per MWh delivered	123.624950875778	Other
1746692	default	2040	pypsa-eur-sec	shipping-lh2	IN-Northwest	T0466	general	Cost per MWh delivered	125.72284729504014	Other
1747035	default	2040	pypsa-eur-sec	shipping-lh2	IN-Northwest	T0522	general	Cost per MWh delivered	127.25341503817133	Other
1747389	default	2040	pypsa-eur-sec	shipping-lh2	IN-Northwest	T0500	general	Cost per MWh delivered	128.88111973778763	Other
1747754	default	2040	pypsa-eur-sec	shipping-lh2	IN-South	T0557	general	Cost per MWh delivered	127.3062458753729	Other
1748054	default	2040	pypsa-eur-sec	shipping-lh2	IN-South	T0492	general	Cost per MWh delivered	127.97244814813072	Other
1748365	default	2040	pypsa-eur-sec	shipping-lh2	IN-South	T0498	general	Cost per MWh delivered	130.3555118030711	Other
1748698	default	2040	pypsa-eur-sec	shipping-lh2	IN-South	T0462	general	Cost per MWh delivered	119.4081972640708	Other
1748921	default	2040	pypsa-eur-sec	shipping-lh2	IN-South	T0466	general	Cost per MWh delivered	121.26656790879557	Other
1749166	default	2040	pypsa-eur-sec	shipping-lh2	IN-South	T0522	general	Cost per MWh delivered	122.42015931676998	Other
1749422	default	2040	pypsa-eur-sec	shipping-lh2	IN-South	T0500	general	Cost per MWh delivered	124.26339120691684	Other
1749700	default	2040	pypsa-eur-sec	shipping-lh2	IN-East	T0557	general	Cost per MWh delivered	133.35826245942715	Other
1749973	default	2040	pypsa-eur-sec	shipping-lh2	IN-East	T0492	general	Cost per MWh delivered	134.0501633899767	Other
1750257	default	2040	pypsa-eur-sec	shipping-lh2	IN-East	T0498	general	Cost per MWh delivered	136.5056999528378	Other
1750563	default	2040	pypsa-eur-sec	shipping-lh2	IN-East	T0462	general	Cost per MWh delivered	126.65780160375571	Other
1750770	default	2040	pypsa-eur-sec	shipping-lh2	IN-East	T0466	general	Cost per MWh delivered	124.91392230726048	Other
1750966	default	2040	pypsa-eur-sec	shipping-lh2	IN-East	T0522	general	Cost per MWh delivered	128.48909977360978	Other
1751195	default	2040	pypsa-eur-sec	shipping-lh2	IN-East	T0500	general	Cost per MWh delivered	130.24383607185484	Other
1751446	default	2040	pypsa-eur-sec	shipping-lh2	MG	T0557	general	Cost per MWh delivered	128.00024787625458	Other
1751891	default	2040	pypsa-eur-sec	shipping-lh2	MG	T0492	general	Cost per MWh delivered	127.999427311616	Other
1752336	default	2040	pypsa-eur-sec	shipping-lh2	MG	T0498	general	Cost per MWh delivered	130.9754539979513	Other
1752803	default	2040	pypsa-eur-sec	shipping-lh2	MG	T0462	general	Cost per MWh delivered	119.46055858855254	Other
1753171	default	2040	pypsa-eur-sec	shipping-lh2	MG	T0466	general	Cost per MWh delivered	121.9977027943402	Other
1753561	default	2040	pypsa-eur-sec	shipping-lh2	MG	T0522	general	Cost per MWh delivered	121.99681012209524	Other
1753951	default	2040	pypsa-eur-sec	shipping-lh2	MG	T0500	general	Cost per MWh delivered	123.667433909239	Other
1754352	default	2040	pypsa-eur-sec	shipping-lh2	BO	T0557	general	Cost per MWh delivered	118.88346756706682	Other
1754801	default	2040	pypsa-eur-sec	shipping-lh2	BO	T0492	general	Cost per MWh delivered	118.88404050272864	Other
1755250	default	2040	pypsa-eur-sec	shipping-lh2	BO	T0498	general	Cost per MWh delivered	121.83174083114204	Other
1755721	default	2040	pypsa-eur-sec	shipping-lh2	BO	T0462	general	Cost per MWh delivered	121.83029536598973	Other
1756192	default	2040	pypsa-eur-sec	shipping-lh2	BO	T0466	general	Cost per MWh delivered	121.82950556921288	Other
1756663	default	2040	pypsa-eur-sec	shipping-lh2	BO	T0522	general	Cost per MWh delivered	118.8835024049976	Other
1757112	default	2040	pypsa-eur-sec	shipping-lh2	BO	T0500	general	Cost per MWh delivered	116.60924028549132	Other
1757539	default	2040	pypsa-eur-sec	shipping-lnh3	AR-South	T0557	general	Cost per MWh delivered	107.4733600660353	Other
1757949	default	2040	pypsa-eur-sec	shipping-lnh3	AR-South	T0492	general	Cost per MWh delivered	107.70068407239692	Other
1758359	default	2040	pypsa-eur-sec	shipping-lnh3	AR-South	T0498	general	Cost per MWh delivered	108.7354367536078	Other
1758791	default	2040	pypsa-eur-sec	shipping-lnh3	AR-South	T0462	general	Cost per MWh delivered	108.4715901889648	Other
1759223	default	2040	pypsa-eur-sec	shipping-lnh3	AR-South	T0466	general	Cost per MWh delivered	108.70331225854444	Other
1759655	default	2040	pypsa-eur-sec	shipping-lnh3	AR-South	T0522	general	Cost per MWh delivered	106.91628257687678	Other
1760054	default	2040	pypsa-eur-sec	shipping-lnh3	AR-South	T0500	general	Cost per MWh delivered	106.16811862669356	Other
1760442	default	2040	pypsa-eur-sec	shipping-lnh3	AR-North	T0557	general	Cost per MWh delivered	113.7945970562154	Other
1760847	default	2040	pypsa-eur-sec	shipping-lnh3	AR-North	T0492	general	Cost per MWh delivered	114.36902854259866	Other
1761263	default	2040	pypsa-eur-sec	shipping-lnh3	AR-North	T0498	general	Cost per MWh delivered	115.42072162212642	Other
1761701	default	2040	pypsa-eur-sec	shipping-lnh3	AR-North	T0462	general	Cost per MWh delivered	114.76442425322593	Other
1762117	default	2040	pypsa-eur-sec	shipping-lnh3	AR-North	T0466	general	Cost per MWh delivered	115.3898006486138	Other
1762555	default	2040	pypsa-eur-sec	shipping-lnh3	AR-North	T0522	general	Cost per MWh delivered	113.58418657612788	Other
1762960	default	2040	pypsa-eur-sec	shipping-lnh3	AR-North	T0500	general	Cost per MWh delivered	112.838827444235	Other
1763354	default	2040	pypsa-eur-sec	shipping-lnh3	AU-West	T0557	general	Cost per MWh delivered	121.69214177446575	Australia
1763857	default	2040	pypsa-eur-sec	shipping-lnh3	AU-West	T0492	general	Cost per MWh delivered	121.94236387642448	Australia
1764360	default	2040	pypsa-eur-sec	shipping-lnh3	AU-West	T0498	general	Cost per MWh delivered	123.49278027185544	Australia
1764907	default	2040	pypsa-eur-sec	shipping-lnh3	AU-West	T0462	general	Cost per MWh delivered	117.66103923743496	Australia
1765344	default	2040	pypsa-eur-sec	shipping-lnh3	AU-West	T0466	general	Cost per MWh delivered	118.74298607977066	Australia
1765803	default	2040	pypsa-eur-sec	shipping-lnh3	AU-West	T0522	general	Cost per MWh delivered	119.5890369678131	Australia
1766284	default	2040	pypsa-eur-sec	shipping-lnh3	AU-West	T0500	general	Cost per MWh delivered	120.20991705146923	Australia
1766765	default	2040	pypsa-eur-sec	shipping-lnh3	AU-East	T0557	general	Cost per MWh delivered	124.51549977972792	Australia
1767314	default	2040	pypsa-eur-sec	shipping-lnh3	AU-East	T0492	general	Cost per MWh delivered	124.78911774799565	Australia
1767863	default	2040	pypsa-eur-sec	shipping-lnh3	AU-East	T0498	general	Cost per MWh delivered	125.54865515338352	Australia
1768412	default	2040	pypsa-eur-sec	shipping-lnh3	AU-East	T0462	general	Cost per MWh delivered	120.1419179918018	Australia
1768873	default	2040	pypsa-eur-sec	shipping-lnh3	AU-East	T0466	general	Cost per MWh delivered	120.8477636383805	Australia
1769334	default	2040	pypsa-eur-sec	shipping-lnh3	AU-East	T0522	general	Cost per MWh delivered	121.8985867004787	Australia
1769839	default	2040	pypsa-eur-sec	shipping-lnh3	AU-East	T0500	general	Cost per MWh delivered	122.52618108702076	Australia
1770344	default	2040	pypsa-eur-sec	shipping-lnh3	BR-Northeast	T0557	general	Cost per MWh delivered	123.1488014960115	Other
1770679	default	2040	pypsa-eur-sec	shipping-lnh3	BR-Northeast	T0492	general	Cost per MWh delivered	123.5596327484474	Other
1771014	default	2040	pypsa-eur-sec	shipping-lnh3	BR-Northeast	T0498	general	Cost per MWh delivered	124.64519869754972	Other
1771371	default	2040	pypsa-eur-sec	shipping-lnh3	BR-Northeast	T0462	general	Cost per MWh delivered	124.44918183379794	Other
1771728	default	2040	pypsa-eur-sec	shipping-lnh3	BR-Northeast	T0466	general	Cost per MWh delivered	124.70224136083864	Other
1772085	default	2040	pypsa-eur-sec	shipping-lnh3	BR-Northeast	T0522	general	Cost per MWh delivered	123.01241466645324	Other
1772420	default	2040	pypsa-eur-sec	shipping-lnh3	BR-Northeast	T0500	general	Cost per MWh delivered	122.0133606479922	Other
1772733	default	2040	pypsa-eur-sec	shipping-lnh3	BR-Southeast	T0557	general	Cost per MWh delivered	134.5024094188823	Other
1773092	default	2040	pypsa-eur-sec	shipping-lnh3	BR-Southeast	T0492	general	Cost per MWh delivered	135.0152443429571	Other
1773462	default	2040	pypsa-eur-sec	shipping-lnh3	BR-Southeast	T0498	general	Cost per MWh delivered	136.06575656739307	Other
1773843	default	2040	pypsa-eur-sec	shipping-lnh3	BR-Southeast	T0462	general	Cost per MWh delivered	135.47102833105066	Other
1774213	default	2040	pypsa-eur-sec	shipping-lnh3	BR-Southeast	T0466	general	Cost per MWh delivered	136.0265734736724	Other
1774594	default	2040	pypsa-eur-sec	shipping-lnh3	BR-Southeast	T0522	general	Cost per MWh delivered	134.06161095568203	Other
1774942	default	2040	pypsa-eur-sec	shipping-lnh3	BR-Southeast	T0500	general	Cost per MWh delivered	133.3176022952927	Other
1775279	default	2040	pypsa-eur-sec	shipping-lnh3	CA-East	T0557	general	Cost per MWh delivered	111.0515837473518	Other
1775554	default	2040	pypsa-eur-sec	shipping-lnh3	CA-East	T0492	general	Cost per MWh delivered	111.40618377525485	Other
1775840	default	2040	pypsa-eur-sec	shipping-lnh3	CA-East	T0498	general	Cost per MWh delivered	111.9442419113947	Other
1776137	default	2040	pypsa-eur-sec	shipping-lnh3	CA-East	T0462	general	Cost per MWh delivered	113.41344279786465	Other
1776456	default	2040	pypsa-eur-sec	shipping-lnh3	CA-East	T0466	general	Cost per MWh delivered	113.82171639803278	Other
1776786	default	2040	pypsa-eur-sec	shipping-lnh3	CA-East	T0522	general	Cost per MWh delivered	112.14712250652794	Other
1777083	default	2040	pypsa-eur-sec	shipping-lnh3	CA-East	T0500	general	Cost per MWh delivered	111.097552880679	Other
1777358	default	2040	pypsa-eur-sec	shipping-lnh3	CL	T0557	general	Cost per MWh delivered	107.16658169760676	Chile
1777817	default	2040	pypsa-eur-sec	shipping-lnh3	CL	T0492	general	Cost per MWh delivered	107.44069134044156	Chile
1778276	default	2040	pypsa-eur-sec	shipping-lnh3	CL	T0498	general	Cost per MWh delivered	108.4787163445512	Chile
1778757	default	2040	pypsa-eur-sec	shipping-lnh3	CL	T0462	general	Cost per MWh delivered	108.86588489669457	Chile
1779238	default	2040	pypsa-eur-sec	shipping-lnh3	CL	T0466	general	Cost per MWh delivered	109.09920047406136	Chile
1779719	default	2040	pypsa-eur-sec	shipping-lnh3	CL	T0522	general	Cost per MWh delivered	107.51341249917182	Chile
1780178	default	2040	pypsa-eur-sec	shipping-lnh3	CL	T0500	general	Cost per MWh delivered	106.47656988734798	Chile
1780615	default	2040	pypsa-eur-sec	shipping-lnh3	CN-Northeast	T0557	general	Cost per MWh delivered	127.5035506859328	Other
1781117	default	2040	pypsa-eur-sec	shipping-lnh3	CN-Northeast	T0492	general	Cost per MWh delivered	127.77428573372586	Other
1781619	default	2040	pypsa-eur-sec	shipping-lnh3	CN-Northeast	T0498	general	Cost per MWh delivered	129.62323511899083	Other
1782165	default	2040	pypsa-eur-sec	shipping-lnh3	CN-Northeast	T0462	general	Cost per MWh delivered	123.51048117485838	Other
1782601	default	2040	pypsa-eur-sec	shipping-lnh3	CN-Northeast	T0466	general	Cost per MWh delivered	124.83920575614069	Other
1783059	default	2040	pypsa-eur-sec	shipping-lnh3	CN-Northeast	T0522	general	Cost per MWh delivered	125.15957957658624	Other
1783517	default	2040	pypsa-eur-sec	shipping-lnh3	CN-Northeast	T0500	general	Cost per MWh delivered	126.57937749300451	Other
1784019	default	2040	pypsa-eur-sec	shipping-lnh3	CN-Southeast	T0557	general	Cost per MWh delivered	151.73835838403622	Other
1784411	default	2040	pypsa-eur-sec	shipping-lnh3	CN-Southeast	T0492	general	Cost per MWh delivered	152.05778561131126	Other
1784803	default	2040	pypsa-eur-sec	shipping-lnh3	CN-Southeast	T0498	general	Cost per MWh delivered	153.85243334447722	Other
1785239	default	2040	pypsa-eur-sec	shipping-lnh3	CN-Southeast	T0462	general	Cost per MWh delivered	147.51990134058374	Other
1785587	default	2040	pypsa-eur-sec	shipping-lnh3	CN-Southeast	T0466	general	Cost per MWh delivered	148.9387777572761	Other
1785957	default	2040	pypsa-eur-sec	shipping-lnh3	CN-Southeast	T0522	general	Cost per MWh delivered	149.32874594912974	Other
1786327	default	2040	pypsa-eur-sec	shipping-lnh3	CN-Southeast	T0500	general	Cost per MWh delivered	150.06301906698545	Other
1786697	default	2040	pypsa-eur-sec	shipping-lnh3	DZ	T0557	general	Cost per MWh delivered	109.2681409792934	Algeria
1786993	default	2040	pypsa-eur-sec	shipping-lnh3	DZ	T0492	general	Cost per MWh delivered	109.61326684942772	Algeria
1787300	default	2040	pypsa-eur-sec	shipping-lnh3	DZ	T0498	general	Cost per MWh delivered	110.57127943401238	Algeria
1787629	default	2040	pypsa-eur-sec	shipping-lnh3	DZ	T0462	general	Cost per MWh delivered	109.076512411593	Algeria
1787925	default	2040	pypsa-eur-sec	shipping-lnh3	DZ	T0466	general	Cost per MWh delivered	109.38033961881236	Algeria
1788232	default	2040	pypsa-eur-sec	shipping-lnh3	DZ	T0522	general	Cost per MWh delivered	107.9315761131002	Algeria
1788506	default	2040	pypsa-eur-sec	shipping-lnh3	DZ	T0500	general	Cost per MWh delivered	108.05776408696534	Algeria
1788791	default	2040	pypsa-eur-sec	shipping-lnh3	EG	T0557	general	Cost per MWh delivered	114.25994087226852	Other
1789119	default	2040	pypsa-eur-sec	shipping-lnh3	EG	T0492	general	Cost per MWh delivered	114.58558596384984	Other
1789447	default	2040	pypsa-eur-sec	shipping-lnh3	EG	T0498	general	Cost per MWh delivered	115.57369251242868	Other
1789797	default	2040	pypsa-eur-sec	shipping-lnh3	EG	T0462	general	Cost per MWh delivered	110.87382576120362	Other
1790070	default	2040	pypsa-eur-sec	shipping-lnh3	EG	T0466	general	Cost per MWh delivered	111.82312129847509	Other
1790354	default	2040	pypsa-eur-sec	shipping-lnh3	EG	T0522	general	Cost per MWh delivered	112.2200563932661	Other
1790649	default	2040	pypsa-eur-sec	shipping-lnh3	EG	T0500	general	Cost per MWh delivered	113.07768820354488	Other
1790955	default	2040	pypsa-eur-sec	shipping-lnh3	LY	T0557	general	Cost per MWh delivered	111.57969204790164	Other
1791257	default	2040	pypsa-eur-sec	shipping-lnh3	LY	T0492	general	Cost per MWh delivered	111.87702088474946	Other
1791559	default	2040	pypsa-eur-sec	shipping-lnh3	LY	T0498	general	Cost per MWh delivered	112.88266420581968	Other
1791883	default	2040	pypsa-eur-sec	shipping-lnh3	LY	T0462	general	Cost per MWh delivered	108.87768342151948	Other
1792141	default	2040	pypsa-eur-sec	shipping-lnh3	LY	T0466	general	Cost per MWh delivered	109.53397201173836	Other
1792410	default	2040	pypsa-eur-sec	shipping-lnh3	LY	T0522	general	Cost per MWh delivered	109.57526563330332	Other
1792679	default	2040	pypsa-eur-sec	shipping-lnh3	LY	T0500	general	Cost per MWh delivered	110.40279999638815	Other
1792959	default	2040	pypsa-eur-sec	shipping-lnh3	MA	T0557	general	Cost per MWh delivered	117.05728823469664	Other
1793240	default	2040	pypsa-eur-sec	shipping-lnh3	MA	T0492	general	Cost per MWh delivered	117.41340288048043	Other
1793532	default	2040	pypsa-eur-sec	shipping-lnh3	MA	T0498	general	Cost per MWh delivered	118.4278704439224	Other
1793835	default	2040	pypsa-eur-sec	shipping-lnh3	MA	T0462	general	Cost per MWh delivered	117.84538657595743	Other
1794127	default	2040	pypsa-eur-sec	shipping-lnh3	MA	T0466	general	Cost per MWh delivered	118.14772723905718	Other
1794430	default	2040	pypsa-eur-sec	shipping-lnh3	MA	T0522	general	Cost per MWh delivered	116.56323076550068	Other
1794700	default	2040	pypsa-eur-sec	shipping-lnh3	MA	T0500	general	Cost per MWh delivered	115.90952923060998	Other
1794959	default	2040	pypsa-eur-sec	shipping-lnh3	EH	T0557	general	Cost per MWh delivered	98.34371748979282	Western Sahara
1795206	default	2040	pypsa-eur-sec	shipping-lnh3	EH	T0492	general	Cost per MWh delivered	98.68099128225654	Western Sahara
1795453	default	2040	pypsa-eur-sec	shipping-lnh3	EH	T0498	general	Cost per MWh delivered	99.62403827403162	Western Sahara
1795722	default	2040	pypsa-eur-sec	shipping-lnh3	EH	T0462	general	Cost per MWh delivered	99.1825926885283	Western Sahara
1795980	default	2040	pypsa-eur-sec	shipping-lnh3	EH	T0466	general	Cost per MWh delivered	99.50193994384328	Western Sahara
1796249	default	2040	pypsa-eur-sec	shipping-lnh3	EH	T0522	general	Cost per MWh delivered	98.02662532192832	Western Sahara
1796485	default	2040	pypsa-eur-sec	shipping-lnh3	EH	T0500	general	Cost per MWh delivered	97.31612314978564	Western Sahara
1796710	default	2040	pypsa-eur-sec	shipping-lnh3	NA	T0557	general	Cost per MWh delivered	118.87699094452584	Namibia
1797074	default	2040	pypsa-eur-sec	shipping-lnh3	NA	T0492	general	Cost per MWh delivered	119.11523543407004	Namibia
1797438	default	2040	pypsa-eur-sec	shipping-lnh3	NA	T0498	general	Cost per MWh delivered	120.05692674166622	Namibia
1797813	default	2040	pypsa-eur-sec	shipping-lnh3	NA	T0462	general	Cost per MWh delivered	119.7261782780824	Namibia
1798188	default	2040	pypsa-eur-sec	shipping-lnh3	NA	T0466	general	Cost per MWh delivered	119.96358876682392	Namibia
1798563	default	2040	pypsa-eur-sec	shipping-lnh3	NA	T0522	general	Cost per MWh delivered	118.36639043047688	Namibia
1798916	default	2040	pypsa-eur-sec	shipping-lnh3	NA	T0500	general	Cost per MWh delivered	117.69166640108408	Namibia
1799258	default	2040	pypsa-eur-sec	shipping-lnh3	OM	T0557	general	Cost per MWh delivered	121.16390114828825	Other
1799616	default	2040	pypsa-eur-sec	shipping-lnh3	OM	T0492	general	Cost per MWh delivered	121.6965556165849	Other
1799985	default	2040	pypsa-eur-sec	shipping-lnh3	OM	T0498	general	Cost per MWh delivered	122.69853280537488	Other
1800365	default	2040	pypsa-eur-sec	shipping-lnh3	OM	T0462	general	Cost per MWh delivered	117.62379353597822	Other
1800657	default	2040	pypsa-eur-sec	shipping-lnh3	OM	T0466	general	Cost per MWh delivered	118.59138852538042	Other
1800971	default	2040	pypsa-eur-sec	shipping-lnh3	OM	T0522	general	Cost per MWh delivered	119.01654889045942	Other
1801285	default	2040	pypsa-eur-sec	shipping-lnh3	OM	T0500	general	Cost per MWh delivered	119.91157395601722	Other
1801621	default	2040	pypsa-eur-sec	shipping-lnh3	SA	T0557	general	Cost per MWh delivered	117.55712197543446	Saudi Arabia
1801936	default	2040	pypsa-eur-sec	shipping-lnh3	SA	T0492	general	Cost per MWh delivered	117.9041457967966	Saudi Arabia
1802262	default	2040	pypsa-eur-sec	shipping-lnh3	SA	T0498	general	Cost per MWh delivered	118.8646021834322	Saudi Arabia
1802599	default	2040	pypsa-eur-sec	shipping-lnh3	SA	T0462	general	Cost per MWh delivered	114.1434915052444	Saudi Arabia
1802859	default	2040	pypsa-eur-sec	shipping-lnh3	SA	T0466	general	Cost per MWh delivered	115.077334772289	Saudi Arabia
1803130	default	2040	pypsa-eur-sec	shipping-lnh3	SA	T0522	general	Cost per MWh delivered	115.45347232471872	Saudi Arabia
1803412	default	2040	pypsa-eur-sec	shipping-lnh3	SA	T0500	general	Cost per MWh delivered	116.30313354449802	Saudi Arabia
1803705	default	2040	pypsa-eur-sec	shipping-lnh3	TN	T0557	general	Cost per MWh delivered	120.7611273436469	Other
1804000	default	2040	pypsa-eur-sec	shipping-lnh3	TN	T0492	general	Cost per MWh delivered	121.13882154569848	Other
1804306	default	2040	pypsa-eur-sec	shipping-lnh3	TN	T0498	general	Cost per MWh delivered	122.23664202374582	Other
1804623	default	2040	pypsa-eur-sec	shipping-lnh3	TN	T0462	general	Cost per MWh delivered	119.35526367740128	Other
1804896	default	2040	pypsa-eur-sec	shipping-lnh3	TN	T0466	general	Cost per MWh delivered	119.7093244898094	Other
1805180	default	2040	pypsa-eur-sec	shipping-lnh3	TN	T0522	general	Cost per MWh delivered	118.68806862848808	Other
1805442	default	2040	pypsa-eur-sec	shipping-lnh3	TN	T0500	general	Cost per MWh delivered	119.4832959251018	Other
1805715	default	2040	pypsa-eur-sec	shipping-lnh3	TR	T0557	general	Cost per MWh delivered	129.77004812157728	Other
1806023	default	2040	pypsa-eur-sec	shipping-lnh3	TR	T0492	general	Cost per MWh delivered	130.210774382039	Other
1806342	default	2040	pypsa-eur-sec	shipping-lnh3	TR	T0498	general	Cost per MWh delivered	131.30725154618855	Other
1806683	default	2040	pypsa-eur-sec	shipping-lnh3	TR	T0462	general	Cost per MWh delivered	125.83188322305898	Other
1806936	default	2040	pypsa-eur-sec	shipping-lnh3	TR	T0466	general	Cost per MWh delivered	126.85073045248852	Other
1807200	default	2040	pypsa-eur-sec	shipping-lnh3	TR	T0522	general	Cost per MWh delivered	127.47671705522627	Other
1807475	default	2040	pypsa-eur-sec	shipping-lnh3	TR	T0500	general	Cost per MWh delivered	128.40012773841724	Other
1807772	default	2040	pypsa-eur-sec	shipping-lnh3	UA	T0557	general	Cost per MWh delivered	158.85176166550522	Other
1808087	default	2040	pypsa-eur-sec	shipping-lnh3	UA	T0492	general	Cost per MWh delivered	159.28813295694258	Other
1808402	default	2040	pypsa-eur-sec	shipping-lnh3	UA	T0498	general	Cost per MWh delivered	160.63321875213651	Other
1808739	default	2040	pypsa-eur-sec	shipping-lnh3	UA	T0462	general	Cost per MWh delivered	154.25552048726408	Other
1808988	default	2040	pypsa-eur-sec	shipping-lnh3	UA	T0466	general	Cost per MWh delivered	155.44618117374446	Other
1809248	default	2040	pypsa-eur-sec	shipping-lnh3	UA	T0522	general	Cost per MWh delivered	156.17399596850402	Other
1809519	default	2040	pypsa-eur-sec	shipping-lnh3	UA	T0500	general	Cost per MWh delivered	157.27724440663377	Other
1809812	default	2040	pypsa-eur-sec	shipping-lnh3	US-Northeast	T0557	general	Cost per MWh delivered	127.78484320205392	Other
1810109	default	2040	pypsa-eur-sec	shipping-lnh3	US-Northeast	T0492	general	Cost per MWh delivered	128.22159463530792	Other
1810406	default	2040	pypsa-eur-sec	shipping-lnh3	US-Northeast	T0498	general	Cost per MWh delivered	128.8473199023857	Other
1810714	default	2040	pypsa-eur-sec	shipping-lnh3	US-Northeast	T0462	general	Cost per MWh delivered	130.18167837396877	Other
1811044	default	2040	pypsa-eur-sec	shipping-lnh3	US-Northeast	T0466	general	Cost per MWh delivered	130.65534788434798	Other
1811385	default	2040	pypsa-eur-sec	shipping-lnh3	US-Northeast	T0522	general	Cost per MWh delivered	128.9035009624389	Other
1811693	default	2040	pypsa-eur-sec	shipping-lnh3	US-Northeast	T0500	general	Cost per MWh delivered	127.77588188056257	Other
1811990	default	2040	pypsa-eur-sec	shipping-lnh3	US-Southeast	T0557	general	Cost per MWh delivered	147.31586276818643	Other
1812254	default	2040	pypsa-eur-sec	shipping-lnh3	US-Southeast	T0492	general	Cost per MWh delivered	147.88395578367056	Other
1812529	default	2040	pypsa-eur-sec	shipping-lnh3	US-Southeast	T0498	general	Cost per MWh delivered	148.68326772517364	Other
1812815	default	2040	pypsa-eur-sec	shipping-lnh3	US-Southeast	T0462	general	Cost per MWh delivered	150.32207797225738	Other
1813123	default	2040	pypsa-eur-sec	shipping-lnh3	US-Southeast	T0466	general	Cost per MWh delivered	150.91851872404533	Other
1813442	default	2040	pypsa-eur-sec	shipping-lnh3	US-Southeast	T0522	general	Cost per MWh delivered	148.70198499604717	Other
1813728	default	2040	pypsa-eur-sec	shipping-lnh3	US-Southeast	T0500	general	Cost per MWh delivered	147.26098814873717	Other
1813992	default	2040	pypsa-eur-sec	shipping-lnh3	US-Northwest	T0557	general	Cost per MWh delivered	122.40829921855934	Other
1814437	default	2040	pypsa-eur-sec	shipping-lnh3	US-Northwest	T0492	general	Cost per MWh delivered	122.71583083748588	Other
1814882	default	2040	pypsa-eur-sec	shipping-lnh3	US-Northwest	T0498	general	Cost per MWh delivered	123.88309560577372	Other
1815349	default	2040	pypsa-eur-sec	shipping-lnh3	US-Northwest	T0462	general	Cost per MWh delivered	124.30736352926758	Other
1815816	default	2040	pypsa-eur-sec	shipping-lnh3	US-Northwest	T0466	general	Cost per MWh delivered	124.55659401315926	Other
1816283	default	2040	pypsa-eur-sec	shipping-lnh3	US-Northwest	T0522	general	Cost per MWh delivered	123.38462765293846	Other
1816750	default	2040	pypsa-eur-sec	shipping-lnh3	US-Northwest	T0500	general	Cost per MWh delivered	122.11099830762312	Other
1817195	default	2040	pypsa-eur-sec	shipping-lnh3	US-South	T0557	general	Cost per MWh delivered	118.34010527048449	Other
1817555	default	2040	pypsa-eur-sec	shipping-lnh3	US-South	T0492	general	Cost per MWh delivered	118.82239810482736	Other
1817926	default	2040	pypsa-eur-sec	shipping-lnh3	US-South	T0498	general	Cost per MWh delivered	119.45857806874794	Other
1818308	default	2040	pypsa-eur-sec	shipping-lnh3	US-South	T0462	general	Cost per MWh delivered	120.47320755426402	Other
1818701	default	2040	pypsa-eur-sec	shipping-lnh3	US-South	T0466	general	Cost per MWh delivered	121.0651219068525	Other
1819105	default	2040	pypsa-eur-sec	shipping-lnh3	US-South	T0522	general	Cost per MWh delivered	119.09317794415044	Other
1819476	default	2040	pypsa-eur-sec	shipping-lnh3	US-South	T0500	general	Cost per MWh delivered	118.22974257172714	Other
1819836	default	2040	pypsa-eur-sec	shipping-lnh3	US-Southwest	T0557	general	Cost per MWh delivered	121.93992158747864	Other
1820214	default	2040	pypsa-eur-sec	shipping-lnh3	US-Southwest	T0492	general	Cost per MWh delivered	122.73953794168696	Other
1820614	default	2040	pypsa-eur-sec	shipping-lnh3	US-Southwest	T0498	general	Cost per MWh delivered	123.31691902761254	Other
1821014	default	2040	pypsa-eur-sec	shipping-lnh3	US-Southwest	T0462	general	Cost per MWh delivered	124.34054629729724	Other
1821436	default	2040	pypsa-eur-sec	shipping-lnh3	US-Southwest	T0466	general	Cost per MWh delivered	124.6025418164023	Other
1821858	default	2040	pypsa-eur-sec	shipping-lnh3	US-Southwest	T0522	general	Cost per MWh delivered	122.81756643094737	Other
1822258	default	2040	pypsa-eur-sec	shipping-lnh3	US-Southwest	T0500	general	Cost per MWh delivered	121.6391404543823	Other
1822636	default	2040	pypsa-eur-sec	shipping-lnh3	US-Alaska	T0557	general	Cost per MWh delivered	135.60411269778854	Other
1823077	default	2040	pypsa-eur-sec	shipping-lnh3	US-Alaska	T0492	general	Cost per MWh delivered	136.82186120224966	Other
1823562	default	2040	pypsa-eur-sec	shipping-lnh3	US-Alaska	T0498	general	Cost per MWh delivered	137.5506518403573	Other
1824047	default	2040	pypsa-eur-sec	shipping-lnh3	US-Alaska	T0462	general	Cost per MWh delivered	138.08204962491916	Other
1824532	default	2040	pypsa-eur-sec	shipping-lnh3	US-Alaska	T0466	general	Cost per MWh delivered	138.3989146126852	Other
1825017	default	2040	pypsa-eur-sec	shipping-lnh3	US-Alaska	T0522	general	Cost per MWh delivered	136.91782376949752	Other
1825502	default	2040	pypsa-eur-sec	shipping-lnh3	US-Alaska	T0500	general	Cost per MWh delivered	135.22137522746263	Other
1825943	default	2040	pypsa-eur-sec	shipping-lnh3	MX	T0557	general	Cost per MWh delivered	123.45867413107496	Other
1826321	default	2040	pypsa-eur-sec	shipping-lnh3	MX	T0492	general	Cost per MWh delivered	123.9511093605442	Other
1826710	default	2040	pypsa-eur-sec	shipping-lnh3	MX	T0498	general	Cost per MWh delivered	124.60821158843945	Other
1827110	default	2040	pypsa-eur-sec	shipping-lnh3	MX	T0462	general	Cost per MWh delivered	125.69962530707802	Other
1827521	default	2040	pypsa-eur-sec	shipping-lnh3	MX	T0466	general	Cost per MWh delivered	126.28633266622003	Other
1827943	default	2040	pypsa-eur-sec	shipping-lnh3	MX	T0522	general	Cost per MWh delivered	124.4920412270812	Other
1828343	default	2040	pypsa-eur-sec	shipping-lnh3	MX	T0500	general	Cost per MWh delivered	123.34069386100096	Other
1828721	default	2040	pypsa-eur-sec	shipping-lnh3	PK	T0557	general	Cost per MWh delivered	122.23363827389724	Other
1829069	default	2040	pypsa-eur-sec	shipping-lnh3	PK	T0492	general	Cost per MWh delivered	122.4773680242792	Other
1829417	default	2040	pypsa-eur-sec	shipping-lnh3	PK	T0498	general	Cost per MWh delivered	123.5063120710697	Other
1829776	default	2040	pypsa-eur-sec	shipping-lnh3	PK	T0462	general	Cost per MWh delivered	118.5340394515989	Other
1830058	default	2040	pypsa-eur-sec	shipping-lnh3	PK	T0466	general	Cost per MWh delivered	119.44821656939558	Other
1830351	default	2040	pypsa-eur-sec	shipping-lnh3	PK	T0522	general	Cost per MWh delivered	119.89805196422104	Other
1830655	default	2040	pypsa-eur-sec	shipping-lnh3	PK	T0500	general	Cost per MWh delivered	120.84419566985387	Other
1830981	default	2040	pypsa-eur-sec	shipping-lnh3	TH	T0557	general	Cost per MWh delivered	146.36171281845353	Other
1831394	default	2040	pypsa-eur-sec	shipping-lnh3	TH	T0492	general	Cost per MWh delivered	146.6614668886006	Other
1831807	default	2040	pypsa-eur-sec	shipping-lnh3	TH	T0498	general	Cost per MWh delivered	147.52064234836035	Other
1832220	default	2040	pypsa-eur-sec	shipping-lnh3	TH	T0462	general	Cost per MWh delivered	141.91915698833293	Other
1832567	default	2040	pypsa-eur-sec	shipping-lnh3	TH	T0466	general	Cost per MWh delivered	143.09616390876073	Other
1832936	default	2040	pypsa-eur-sec	shipping-lnh3	TH	T0522	general	Cost per MWh delivered	143.45820015592378	Other
1833305	default	2040	pypsa-eur-sec	shipping-lnh3	TH	T0500	general	Cost per MWh delivered	144.6461205445773	Other
1833696	default	2040	pypsa-eur-sec	shipping-lnh3	ZA	T0557	general	Cost per MWh delivered	120.2207191656284	Other
1834101	default	2040	pypsa-eur-sec	shipping-lnh3	ZA	T0492	general	Cost per MWh delivered	120.80933359648826	Other
1834517	default	2040	pypsa-eur-sec	shipping-lnh3	ZA	T0498	general	Cost per MWh delivered	121.90963472362806	Other
1834955	default	2040	pypsa-eur-sec	shipping-lnh3	ZA	T0462	general	Cost per MWh delivered	119.91463821511527	Other
1835360	default	2040	pypsa-eur-sec	shipping-lnh3	ZA	T0466	general	Cost per MWh delivered	120.9255763559898	Other
1835776	default	2040	pypsa-eur-sec	shipping-lnh3	ZA	T0522	general	Cost per MWh delivered	119.93944533835118	Other
1836181	default	2040	pypsa-eur-sec	shipping-lnh3	ZA	T0500	general	Cost per MWh delivered	119.1930883954454	Other
1836575	default	2040	pypsa-eur-sec	shipping-lnh3	KE	T0557	general	Cost per MWh delivered	122.36681790309083	Other
1836980	default	2040	pypsa-eur-sec	shipping-lnh3	KE	T0492	general	Cost per MWh delivered	122.96127960874642	Other
1837396	default	2040	pypsa-eur-sec	shipping-lnh3	KE	T0498	general	Cost per MWh delivered	124.08884413368772	Other
1837834	default	2040	pypsa-eur-sec	shipping-lnh3	KE	T0462	general	Cost per MWh delivered	118.60100619366396	Other
1838184	default	2040	pypsa-eur-sec	shipping-lnh3	KE	T0466	general	Cost per MWh delivered	119.59578266612766	Other
1838545	default	2040	pypsa-eur-sec	shipping-lnh3	KE	T0522	general	Cost per MWh delivered	120.08556299679506	Other
1838917	default	2040	pypsa-eur-sec	shipping-lnh3	KE	T0500	general	Cost per MWh delivered	120.90560485404042	Other
1839300	default	2040	pypsa-eur-sec	shipping-lnh3	TZ	T0557	general	Cost per MWh delivered	130.1794101966966	Other
1839681	default	2040	pypsa-eur-sec	shipping-lnh3	TZ	T0492	general	Cost per MWh delivered	130.44207153296165	Other
1840062	default	2040	pypsa-eur-sec	shipping-lnh3	TZ	T0498	general	Cost per MWh delivered	131.58171440921686	Other
1840465	default	2040	pypsa-eur-sec	shipping-lnh3	TZ	T0462	general	Cost per MWh delivered	126.25325473765857	Other
1840780	default	2040	pypsa-eur-sec	shipping-lnh3	TZ	T0466	general	Cost per MWh delivered	127.264893047552	Other
1841117	default	2040	pypsa-eur-sec	shipping-lnh3	TZ	T0522	general	Cost per MWh delivered	127.77344982350068	Other
1841465	default	2040	pypsa-eur-sec	shipping-lnh3	TZ	T0500	general	Cost per MWh delivered	128.62821417649238	Other
1841824	default	2040	pypsa-eur-sec	shipping-lnh3	NG	T0557	general	Cost per MWh delivered	122.7602043583702	Other
1842185	default	2040	pypsa-eur-sec	shipping-lnh3	NG	T0492	general	Cost per MWh delivered	123.18464968422	Other
1842557	default	2040	pypsa-eur-sec	shipping-lnh3	NG	T0498	general	Cost per MWh delivered	124.08284707299347	Other
1842940	default	2040	pypsa-eur-sec	shipping-lnh3	NG	T0462	general	Cost per MWh delivered	123.53995619938831	Other
1843312	default	2040	pypsa-eur-sec	shipping-lnh3	NG	T0466	general	Cost per MWh delivered	123.98544490458168	Other
1843695	default	2040	pypsa-eur-sec	shipping-lnh3	NG	T0522	general	Cost per MWh delivered	122.31521738090385	Other
1844045	default	2040	pypsa-eur-sec	shipping-lnh3	NG	T0500	general	Cost per MWh delivered	121.5644575019826	Other
1844384	default	2040	pypsa-eur-sec	shipping-lnh3	AO	T0557	general	Cost per MWh delivered	121.25219812957124	Other
1844699	default	2040	pypsa-eur-sec	shipping-lnh3	AO	T0492	general	Cost per MWh delivered	121.49569403954636	Other
1845014	default	2040	pypsa-eur-sec	shipping-lnh3	AO	T0498	general	Cost per MWh delivered	122.61610883579436	Other
1845351	default	2040	pypsa-eur-sec	shipping-lnh3	AO	T0462	general	Cost per MWh delivered	122.03717819979188	Other
1845677	default	2040	pypsa-eur-sec	shipping-lnh3	AO	T0466	general	Cost per MWh delivered	122.51924647717487	Other
1846014	default	2040	pypsa-eur-sec	shipping-lnh3	AO	T0522	general	Cost per MWh delivered	120.80198943673804	Other
1846318	default	2040	pypsa-eur-sec	shipping-lnh3	AO	T0500	general	Cost per MWh delivered	120.0197916179906	Other
1846611	default	2040	pypsa-eur-sec	shipping-lnh3	ET	T0557	general	Cost per MWh delivered	120.11875503693923	Other
1846951	default	2040	pypsa-eur-sec	shipping-lnh3	ET	T0492	general	Cost per MWh delivered	120.35762483131722	Other
1847291	default	2040	pypsa-eur-sec	shipping-lnh3	ET	T0498	general	Cost per MWh delivered	121.53802655449316	Other
1847653	default	2040	pypsa-eur-sec	shipping-lnh3	ET	T0462	general	Cost per MWh delivered	116.31537914388342	Other
1847927	default	2040	pypsa-eur-sec	shipping-lnh3	ET	T0466	general	Cost per MWh delivered	117.31475619880538	Other
1848212	default	2040	pypsa-eur-sec	shipping-lnh3	ET	T0522	general	Cost per MWh delivered	117.7956699218698	Other
1848508	default	2040	pypsa-eur-sec	shipping-lnh3	ET	T0500	general	Cost per MWh delivered	118.7481142622531	Other
1848826	default	2040	pypsa-eur-sec	shipping-lnh3	MZ	T0557	general	Cost per MWh delivered	140.70530059534232	Other
1849206	default	2040	pypsa-eur-sec	shipping-lnh3	MZ	T0492	general	Cost per MWh delivered	141.0682726970824	Other
1849586	default	2040	pypsa-eur-sec	shipping-lnh3	MZ	T0498	general	Cost per MWh delivered	142.51329785349574	Other
1849988	default	2040	pypsa-eur-sec	shipping-lnh3	MZ	T0462	general	Cost per MWh delivered	135.8208204191875	Other
1850302	default	2040	pypsa-eur-sec	shipping-lnh3	MZ	T0466	general	Cost per MWh delivered	137.08294630763862	Other
1850638	default	2040	pypsa-eur-sec	shipping-lnh3	MZ	T0522	general	Cost per MWh delivered	137.7150275647146	Other
1850985	default	2040	pypsa-eur-sec	shipping-lnh3	MZ	T0500	general	Cost per MWh delivered	138.80505470287855	Other
1851343	default	2040	pypsa-eur-sec	shipping-lnh3	ER	T0557	general	Cost per MWh delivered	130.5858536295286	Other
1851684	default	2040	pypsa-eur-sec	shipping-lnh3	ER	T0492	general	Cost per MWh delivered	131.1081664708625	Other
1852025	default	2040	pypsa-eur-sec	shipping-lnh3	ER	T0498	general	Cost per MWh delivered	132.54955101190384	Other
1852388	default	2040	pypsa-eur-sec	shipping-lnh3	ER	T0462	general	Cost per MWh delivered	125.91924956333108	Other
1852674	default	2040	pypsa-eur-sec	shipping-lnh3	ER	T0466	general	Cost per MWh delivered	127.20046902794316	Other
1852971	default	2040	pypsa-eur-sec	shipping-lnh3	ER	T0522	general	Cost per MWh delivered	127.80962290058147	Other
1853279	default	2040	pypsa-eur-sec	shipping-lnh3	ER	T0500	general	Cost per MWh delivered	128.99450637483272	Other
1853598	default	2040	pypsa-eur-sec	shipping-lnh3	MR	T0557	general	Cost per MWh delivered	105.07403441442644	Other
1853912	default	2040	pypsa-eur-sec	shipping-lnh3	MR	T0492	general	Cost per MWh delivered	105.43503872103868	Other
1854226	default	2040	pypsa-eur-sec	shipping-lnh3	MR	T0498	general	Cost per MWh delivered	106.41081758316167	Other
1854562	default	2040	pypsa-eur-sec	shipping-lnh3	MR	T0462	general	Cost per MWh delivered	105.90903848540373	Other
1854887	default	2040	pypsa-eur-sec	shipping-lnh3	MR	T0466	general	Cost per MWh delivered	106.217201375778	Other
1855212	default	2040	pypsa-eur-sec	shipping-lnh3	MR	T0522	general	Cost per MWh delivered	104.64784482833372	Other
1855515	default	2040	pypsa-eur-sec	shipping-lnh3	MR	T0500	general	Cost per MWh delivered	103.9555765404353	Other
1855807	default	2040	pypsa-eur-sec	shipping-lnh3	SN	T0557	general	Cost per MWh delivered	127.6147422352535	Other
1856091	default	2040	pypsa-eur-sec	shipping-lnh3	SN	T0492	general	Cost per MWh delivered	128.0399695240804	Other
1856375	default	2040	pypsa-eur-sec	shipping-lnh3	SN	T0498	general	Cost per MWh delivered	129.28590362694635	Other
1856681	default	2040	pypsa-eur-sec	shipping-lnh3	SN	T0462	general	Cost per MWh delivered	128.65197387195357	Other
1856976	default	2040	pypsa-eur-sec	shipping-lnh3	SN	T0466	general	Cost per MWh delivered	129.0483058961301	Other
1857271	default	2040	pypsa-eur-sec	shipping-lnh3	SN	T0522	general	Cost per MWh delivered	127.086046737283	Other
1857544	default	2040	pypsa-eur-sec	shipping-lnh3	SN	T0500	general	Cost per MWh delivered	126.254564412621	Other
1857806	default	2040	pypsa-eur-sec	shipping-lnh3	UY	T0557	general	Cost per MWh delivered	143.5827166011924	Other
1858146	default	2040	pypsa-eur-sec	shipping-lnh3	UY	T0492	general	Cost per MWh delivered	144.14551429340773	Other
1858497	default	2040	pypsa-eur-sec	shipping-lnh3	UY	T0498	general	Cost per MWh delivered	145.31918328464144	Other
1858859	default	2040	pypsa-eur-sec	shipping-lnh3	UY	T0462	general	Cost per MWh delivered	144.99233897918498	Other
1859221	default	2040	pypsa-eur-sec	shipping-lnh3	UY	T0466	general	Cost per MWh delivered	145.2833686471697	Other
1859583	default	2040	pypsa-eur-sec	shipping-lnh3	UY	T0522	general	Cost per MWh delivered	143.30832976361404	Other
1859923	default	2040	pypsa-eur-sec	shipping-lnh3	UY	T0500	general	Cost per MWh delivered	142.44926400235988	Other
1860252	default	2040	pypsa-eur-sec	shipping-lnh3	CO	T0557	general	Cost per MWh delivered	130.31867521787635	Other
1860617	default	2040	pypsa-eur-sec	shipping-lnh3	CO	T0492	general	Cost per MWh delivered	130.64572046244746	Other
1860982	default	2040	pypsa-eur-sec	shipping-lnh3	CO	T0498	general	Cost per MWh delivered	131.5082475699661	Other
1861358	default	2040	pypsa-eur-sec	shipping-lnh3	CO	T0462	general	Cost per MWh delivered	132.24036325863258	Other
1861745	default	2040	pypsa-eur-sec	shipping-lnh3	CO	T0466	general	Cost per MWh delivered	132.8542978761754	Other
1862143	default	2040	pypsa-eur-sec	shipping-lnh3	CO	T0522	general	Cost per MWh delivered	130.7262230838175	Other
1862508	default	2040	pypsa-eur-sec	shipping-lnh3	CO	T0500	general	Cost per MWh delivered	129.77848062377825	Other
1862862	default	2040	pypsa-eur-sec	shipping-lnh3	PE	T0557	general	Cost per MWh delivered	120.25979101792336	Other
1863225	default	2040	pypsa-eur-sec	shipping-lnh3	PE	T0492	general	Cost per MWh delivered	120.87486123130716	Other
1863599	default	2040	pypsa-eur-sec	shipping-lnh3	PE	T0498	general	Cost per MWh delivered	121.43144653789776	Other
1863973	default	2040	pypsa-eur-sec	shipping-lnh3	PE	T0462	general	Cost per MWh delivered	122.23438418996412	Other
1864369	default	2040	pypsa-eur-sec	shipping-lnh3	PE	T0466	general	Cost per MWh delivered	122.48010913455312	Other
1864765	default	2040	pypsa-eur-sec	shipping-lnh3	PE	T0522	general	Cost per MWh delivered	120.94798943371664	Other
1865139	default	2040	pypsa-eur-sec	shipping-lnh3	PE	T0500	general	Cost per MWh delivered	119.67592279218157	Other
1865491	default	2040	pypsa-eur-sec	shipping-lnh3	IN-Northwest	T0557	general	Cost per MWh delivered	132.8313757742799	Other
1865848	default	2040	pypsa-eur-sec	shipping-lnh3	IN-Northwest	T0492	general	Cost per MWh delivered	133.42418518682297	Other
1866216	default	2040	pypsa-eur-sec	shipping-lnh3	IN-Northwest	T0498	general	Cost per MWh delivered	134.6218865809941	Other
1866606	default	2040	pypsa-eur-sec	shipping-lnh3	IN-Northwest	T0462	general	Cost per MWh delivered	128.9953472663075	Other
1866908	default	2040	pypsa-eur-sec	shipping-lnh3	IN-Northwest	T0466	general	Cost per MWh delivered	130.01307842614227	Other
1867221	default	2040	pypsa-eur-sec	shipping-lnh3	IN-Northwest	T0522	general	Cost per MWh delivered	130.5233864910826	Other
1867545	default	2040	pypsa-eur-sec	shipping-lnh3	IN-Northwest	T0500	general	Cost per MWh delivered	131.58808408714776	Other
1867891	default	2040	pypsa-eur-sec	shipping-lnh3	IN-South	T0557	general	Cost per MWh delivered	134.9220701316712	Other
1868172	default	2040	pypsa-eur-sec	shipping-lnh3	IN-South	T0492	general	Cost per MWh delivered	135.36250365541	Other
1868464	default	2040	pypsa-eur-sec	shipping-lnh3	IN-South	T0498	general	Cost per MWh delivered	136.46627689756238	Other
1868778	default	2040	pypsa-eur-sec	shipping-lnh3	IN-South	T0462	general	Cost per MWh delivered	130.98536383116308	Other
1869004	default	2040	pypsa-eur-sec	shipping-lnh3	IN-South	T0466	general	Cost per MWh delivered	131.99751781341615	Other
1869241	default	2040	pypsa-eur-sec	shipping-lnh3	IN-South	T0522	general	Cost per MWh delivered	132.6257918765668	Other
1869489	default	2040	pypsa-eur-sec	shipping-lnh3	IN-South	T0500	general	Cost per MWh delivered	133.55835071749124	Other
1869759	default	2040	pypsa-eur-sec	shipping-lnh3	IN-East	T0557	general	Cost per MWh delivered	141.26054955323627	Other
1870013	default	2040	pypsa-eur-sec	shipping-lnh3	IN-East	T0492	general	Cost per MWh delivered	141.7055890572701	Other
1870278	default	2040	pypsa-eur-sec	shipping-lnh3	IN-East	T0498	general	Cost per MWh delivered	142.86915646830474	Other
1870565	default	2040	pypsa-eur-sec	shipping-lnh3	IN-East	T0462	general	Cost per MWh delivered	137.83588702151357	Other
1870775	default	2040	pypsa-eur-sec	shipping-lnh3	IN-East	T0466	general	Cost per MWh delivered	137.11466337078537	Other
1870974	default	2040	pypsa-eur-sec	shipping-lnh3	IN-East	T0522	general	Cost per MWh delivered	138.87160186368513	Other
1871195	default	2040	pypsa-eur-sec	shipping-lnh3	IN-East	T0500	general	Cost per MWh delivered	139.82290701794136	Other
1871438	default	2040	pypsa-eur-sec	shipping-lnh3	MG	T0557	general	Cost per MWh delivered	127.80131033994816	Other
1871842	default	2040	pypsa-eur-sec	shipping-lnh3	MG	T0492	general	Cost per MWh delivered	128.05820895327696	Other
1872246	default	2040	pypsa-eur-sec	shipping-lnh3	MG	T0498	general	Cost per MWh delivered	129.18732454054805	Other
1872672	default	2040	pypsa-eur-sec	shipping-lnh3	MG	T0462	general	Cost per MWh delivered	123.95148724504332	Other
1873010	default	2040	pypsa-eur-sec	shipping-lnh3	MG	T0466	general	Cost per MWh delivered	124.94581687756812	Other
1873370	default	2040	pypsa-eur-sec	shipping-lnh3	MG	T0522	general	Cost per MWh delivered	125.4627430684963	Other
1873741	default	2040	pypsa-eur-sec	shipping-lnh3	MG	T0500	general	Cost per MWh delivered	126.29862773513752	Other
1874123	default	2040	pypsa-eur-sec	shipping-lnh3	BO	T0557	general	Cost per MWh delivered	117.9429402601398	Other
1874531	default	2040	pypsa-eur-sec	shipping-lnh3	BO	T0492	general	Cost per MWh delivered	118.2291557563386	Other
1874939	default	2040	pypsa-eur-sec	shipping-lnh3	BO	T0498	general	Cost per MWh delivered	119.18152044671368	Other
1875369	default	2040	pypsa-eur-sec	shipping-lnh3	BO	T0462	general	Cost per MWh delivered	119.57945446808364	Other
1875799	default	2040	pypsa-eur-sec	shipping-lnh3	BO	T0466	general	Cost per MWh delivered	120.29451774344204	Other
1876251	default	2040	pypsa-eur-sec	shipping-lnh3	BO	T0522	general	Cost per MWh delivered	118.29484420803776	Other
1876659	default	2040	pypsa-eur-sec	shipping-lnh3	BO	T0500	general	Cost per MWh delivered	117.32260581688612	Other
1877056	default	2040	pypsa-eur-sec	shipping-meoh	AR-South	T0557	general	Cost per MWh delivered	125.70999031093557	Other
1877520	default	2040	pypsa-eur-sec	shipping-meoh	AR-South	T0492	general	Cost per MWh delivered	125.98801523978108	Other
1878006	default	2040	pypsa-eur-sec	shipping-meoh	AR-South	T0498	general	Cost per MWh delivered	126.19033123785164	Other
1878492	default	2040	pypsa-eur-sec	shipping-meoh	AR-South	T0462	general	Cost per MWh delivered	126.11172235929185	Other
1878978	default	2040	pypsa-eur-sec	shipping-meoh	AR-South	T0466	general	Cost per MWh delivered	126.1822854935362	Other
1879464	default	2040	pypsa-eur-sec	shipping-meoh	AR-South	T0522	general	Cost per MWh delivered	125.64497739366416	Other
1879928	default	2040	pypsa-eur-sec	shipping-meoh	AR-South	T0500	general	Cost per MWh delivered	125.34087746024626	Other
1880370	default	2040	pypsa-eur-sec	shipping-meoh	AR-North	T0557	general	Cost per MWh delivered	132.58500331823487	Other
1880840	default	2040	pypsa-eur-sec	shipping-meoh	AR-North	T0492	general	Cost per MWh delivered	132.66102691820947	Other
1881310	default	2040	pypsa-eur-sec	shipping-meoh	AR-North	T0498	general	Cost per MWh delivered	133.04279531616027	Other
1881802	default	2040	pypsa-eur-sec	shipping-meoh	AR-North	T0462	general	Cost per MWh delivered	132.96076841797148	Other
1882294	default	2040	pypsa-eur-sec	shipping-meoh	AR-North	T0466	general	Cost per MWh delivered	133.03113150782173	Other
1882786	default	2040	pypsa-eur-sec	shipping-meoh	AR-North	T0522	general	Cost per MWh delivered	132.516091843265	Other
1883256	default	2040	pypsa-eur-sec	shipping-meoh	AR-North	T0500	general	Cost per MWh delivered	132.20751536900198	Other
1883704	default	2040	pypsa-eur-sec	shipping-meoh	AU-West	T0557	general	Cost per MWh delivered	138.4870354816187	Australia
1884305	default	2040	pypsa-eur-sec	shipping-meoh	AU-West	T0492	general	Cost per MWh delivered	138.5624662289239	Australia
1884906	default	2040	pypsa-eur-sec	shipping-meoh	AU-West	T0498	general	Cost per MWh delivered	138.78079688954423	Australia
1885507	default	2040	pypsa-eur-sec	shipping-meoh	AU-West	T0462	general	Cost per MWh delivered	137.12090078481438	Australia
1886020	default	2040	pypsa-eur-sec	shipping-meoh	AU-West	T0466	general	Cost per MWh delivered	137.6204277865647	Australia
1886577	default	2040	pypsa-eur-sec	shipping-meoh	AU-West	T0522	general	Cost per MWh delivered	137.68812522211388	Australia
1887134	default	2040	pypsa-eur-sec	shipping-meoh	AU-West	T0500	general	Cost per MWh delivered	137.87347734663098	Australia
1887691	default	2040	pypsa-eur-sec	shipping-meoh	AU-East	T0557	general	Cost per MWh delivered	137.7571546042915	Australia
1888316	default	2040	pypsa-eur-sec	shipping-meoh	AU-East	T0492	general	Cost per MWh delivered	137.83874629057593	Australia
1888941	default	2040	pypsa-eur-sec	shipping-meoh	AU-East	T0498	general	Cost per MWh delivered	138.7499718250126	Australia
1889665	default	2040	pypsa-eur-sec	shipping-meoh	AU-East	T0462	general	Cost per MWh delivered	136.5171361227662	Australia
1890224	default	2040	pypsa-eur-sec	shipping-meoh	AU-East	T0466	general	Cost per MWh delivered	136.72305666557412	Australia
1890783	default	2040	pypsa-eur-sec	shipping-meoh	AU-East	T0522	general	Cost per MWh delivered	136.82236826200648	Australia
1891342	default	2040	pypsa-eur-sec	shipping-meoh	AU-East	T0500	general	Cost per MWh delivered	137.48348169731904	Australia
1891967	default	2040	pypsa-eur-sec	shipping-meoh	BR-Northeast	T0557	general	Cost per MWh delivered	147.25365292719243	Other
1892345	default	2040	pypsa-eur-sec	shipping-meoh	BR-Northeast	T0492	general	Cost per MWh delivered	147.41959707620163	Other
1892734	default	2040	pypsa-eur-sec	shipping-meoh	BR-Northeast	T0498	general	Cost per MWh delivered	147.88723966220863	Other
1893145	default	2040	pypsa-eur-sec	shipping-meoh	BR-Northeast	T0462	general	Cost per MWh delivered	147.70195916993947	Other
1893545	default	2040	pypsa-eur-sec	shipping-meoh	BR-Northeast	T0466	general	Cost per MWh delivered	147.9009312945979	Other
1893956	default	2040	pypsa-eur-sec	shipping-meoh	BR-Northeast	T0522	general	Cost per MWh delivered	147.2107768661558	Other
1894334	default	2040	pypsa-eur-sec	shipping-meoh	BR-Northeast	T0500	general	Cost per MWh delivered	146.81598710232575	Other
1894679	default	2040	pypsa-eur-sec	shipping-meoh	BR-Southeast	T0557	general	Cost per MWh delivered	157.03355804664477	Other
1895081	default	2040	pypsa-eur-sec	shipping-meoh	BR-Southeast	T0492	general	Cost per MWh delivered	157.24055968901266	Other
1895505	default	2040	pypsa-eur-sec	shipping-meoh	BR-Southeast	T0498	general	Cost per MWh delivered	157.65093193387088	Other
1895951	default	2040	pypsa-eur-sec	shipping-meoh	BR-Southeast	T0462	general	Cost per MWh delivered	157.39597715897742	Other
1896375	default	2040	pypsa-eur-sec	shipping-meoh	BR-Southeast	T0466	general	Cost per MWh delivered	157.63774084781005	Other
1896821	default	2040	pypsa-eur-sec	shipping-meoh	BR-Southeast	T0522	general	Cost per MWh delivered	156.94601875166003	Other
1897223	default	2040	pypsa-eur-sec	shipping-meoh	BR-Southeast	T0500	general	Cost per MWh delivered	156.56883899023177	Other
1897603	default	2040	pypsa-eur-sec	shipping-meoh	CA-East	T0557	general	Cost per MWh delivered	133.61419442128224	Other
1897910	default	2040	pypsa-eur-sec	shipping-meoh	CA-East	T0492	general	Cost per MWh delivered	133.80559247041177	Other
1898228	default	2040	pypsa-eur-sec	shipping-meoh	CA-East	T0498	general	Cost per MWh delivered	133.96780091897824	Other
1898557	default	2040	pypsa-eur-sec	shipping-meoh	CA-East	T0462	general	Cost per MWh delivered	134.57225480944558	Other
1898930	default	2040	pypsa-eur-sec	shipping-meoh	CA-East	T0466	general	Cost per MWh delivered	134.6407323384659	Other
1899303	default	2040	pypsa-eur-sec	shipping-meoh	CA-East	T0522	general	Cost per MWh delivered	134.06566221111726	Other
1899643	default	2040	pypsa-eur-sec	shipping-meoh	CA-East	T0500	general	Cost per MWh delivered	133.68218018015597	Other
1899961	default	2040	pypsa-eur-sec	shipping-meoh	CL	T0557	general	Cost per MWh delivered	124.9986982696703	Chile
1900474	default	2040	pypsa-eur-sec	shipping-meoh	CL	T0492	general	Cost per MWh delivered	125.32456202792362	Chile
1901031	default	2040	pypsa-eur-sec	shipping-meoh	CL	T0498	general	Cost per MWh delivered	125.49003458125785	Chile
1901588	default	2040	pypsa-eur-sec	shipping-meoh	CL	T0462	general	Cost per MWh delivered	125.60855742859918	Chile
1902145	default	2040	pypsa-eur-sec	shipping-meoh	CL	T0466	general	Cost per MWh delivered	126.03292943889164	Chile
1902746	default	2040	pypsa-eur-sec	shipping-meoh	CL	T0522	general	Cost per MWh delivered	125.34832318366144	Chile
1903303	default	2040	pypsa-eur-sec	shipping-meoh	CL	T0500	general	Cost per MWh delivered	124.910445549849	Chile
1903816	default	2040	pypsa-eur-sec	shipping-meoh	CN-Northeast	T0557	general	Cost per MWh delivered	142.17591780127077	Other
1904438	default	2040	pypsa-eur-sec	shipping-meoh	CN-Northeast	T0492	general	Cost per MWh delivered	142.26120618398176	Other
1905060	default	2040	pypsa-eur-sec	shipping-meoh	CN-Northeast	T0498	general	Cost per MWh delivered	142.48324083239237	Other
1905682	default	2040	pypsa-eur-sec	shipping-meoh	CN-Northeast	T0462	general	Cost per MWh delivered	140.59268149164365	Other
1906194	default	2040	pypsa-eur-sec	shipping-meoh	CN-Northeast	T0466	general	Cost per MWh delivered	141.13340313257476	Other
1906750	default	2040	pypsa-eur-sec	shipping-meoh	CN-Northeast	T0522	general	Cost per MWh delivered	141.2336949513451	Other
1907306	default	2040	pypsa-eur-sec	shipping-meoh	CN-Northeast	T0500	general	Cost per MWh delivered	141.42247036382503	Other
1907862	default	2040	pypsa-eur-sec	shipping-meoh	CN-Southeast	T0557	general	Cost per MWh delivered	169.9266618451861	Other
1908352	default	2040	pypsa-eur-sec	shipping-meoh	CN-Southeast	T0492	general	Cost per MWh delivered	170.0194689465156	Other
1908842	default	2040	pypsa-eur-sec	shipping-meoh	CN-Southeast	T0498	general	Cost per MWh delivered	170.71401117118722	Other
1909398	default	2040	pypsa-eur-sec	shipping-meoh	CN-Southeast	T0462	general	Cost per MWh delivered	168.37157683179555	Other
1909800	default	2040	pypsa-eur-sec	shipping-meoh	CN-Southeast	T0466	general	Cost per MWh delivered	168.8881728410214	Other
1910246	default	2040	pypsa-eur-sec	shipping-meoh	CN-Southeast	T0522	general	Cost per MWh delivered	169.00587254436914	Other
1910692	default	2040	pypsa-eur-sec	shipping-meoh	CN-Southeast	T0500	general	Cost per MWh delivered	169.5953795238064	Other
1911182	default	2040	pypsa-eur-sec	shipping-meoh	DZ	T0557	general	Cost per MWh delivered	132.88585823233814	Algeria
1911499	default	2040	pypsa-eur-sec	shipping-meoh	DZ	T0492	general	Cost per MWh delivered	133.0275337926206	Algeria
1911827	default	2040	pypsa-eur-sec	shipping-meoh	DZ	T0498	general	Cost per MWh delivered	133.38439765075316	Algeria
1912177	default	2040	pypsa-eur-sec	shipping-meoh	DZ	T0462	general	Cost per MWh delivered	132.80671149503613	Algeria
1912494	default	2040	pypsa-eur-sec	shipping-meoh	DZ	T0466	general	Cost per MWh delivered	132.93744939411118	Algeria
1912822	default	2040	pypsa-eur-sec	shipping-meoh	DZ	T0522	general	Cost per MWh delivered	132.34692107468896	Algeria
1913117	default	2040	pypsa-eur-sec	shipping-meoh	DZ	T0500	general	Cost per MWh delivered	132.43878013069758	Algeria
1913412	default	2040	pypsa-eur-sec	shipping-meoh	EG	T0557	general	Cost per MWh delivered	137.14219846433377	Other
1913772	default	2040	pypsa-eur-sec	shipping-meoh	EG	T0492	general	Cost per MWh delivered	137.24021225349958	Other
1914143	default	2040	pypsa-eur-sec	shipping-meoh	EG	T0498	general	Cost per MWh delivered	137.5761035343513	Other
1914536	default	2040	pypsa-eur-sec	shipping-meoh	EG	T0462	general	Cost per MWh delivered	135.80333145242784	Other
1914819	default	2040	pypsa-eur-sec	shipping-meoh	EG	T0466	general	Cost per MWh delivered	136.15787336204235	Other
1915124	default	2040	pypsa-eur-sec	shipping-meoh	EG	T0522	general	Cost per MWh delivered	136.32022616051896	Other
1915440	default	2040	pypsa-eur-sec	shipping-meoh	EG	T0500	general	Cost per MWh delivered	136.63079508011035	Other
1915767	default	2040	pypsa-eur-sec	shipping-meoh	LY	T0557	general	Cost per MWh delivered	134.32730335723318	Other
1916101	default	2040	pypsa-eur-sec	shipping-meoh	LY	T0492	general	Cost per MWh delivered	134.47897665052338	Other
1916446	default	2040	pypsa-eur-sec	shipping-meoh	LY	T0498	general	Cost per MWh delivered	134.84320320346484	Other
1916813	default	2040	pypsa-eur-sec	shipping-meoh	LY	T0462	general	Cost per MWh delivered	133.3240508326385	Other
1917081	default	2040	pypsa-eur-sec	shipping-meoh	LY	T0466	general	Cost per MWh delivered	133.57154694026383	Other
1917371	default	2040	pypsa-eur-sec	shipping-meoh	LY	T0522	general	Cost per MWh delivered	133.58100712155823	Other
1917661	default	2040	pypsa-eur-sec	shipping-meoh	LY	T0500	general	Cost per MWh delivered	133.8922515268168	Other
1917962	default	2040	pypsa-eur-sec	shipping-meoh	MA	T0557	general	Cost per MWh delivered	142.57681931333548	Other
1918264	default	2040	pypsa-eur-sec	shipping-meoh	MA	T0492	general	Cost per MWh delivered	142.7262027077201	Other
1918577	default	2040	pypsa-eur-sec	shipping-meoh	MA	T0498	general	Cost per MWh delivered	143.10306443915871	Other
1918901	default	2040	pypsa-eur-sec	shipping-meoh	MA	T0462	general	Cost per MWh delivered	142.87083188460863	Other
1919214	default	2040	pypsa-eur-sec	shipping-meoh	MA	T0466	general	Cost per MWh delivered	143.02225920904183	Other
1919538	default	2040	pypsa-eur-sec	shipping-meoh	MA	T0522	general	Cost per MWh delivered	142.39010951794984	Other
1919829	default	2040	pypsa-eur-sec	shipping-meoh	MA	T0500	general	Cost per MWh delivered	142.13846276923502	Other
1920098	default	2040	pypsa-eur-sec	shipping-meoh	EH	T0557	general	Cost per MWh delivered	121.36372152183104	Western Sahara
1920366	default	2040	pypsa-eur-sec	shipping-meoh	EH	T0492	general	Cost per MWh delivered	121.4944151253415	Western Sahara
1920645	default	2040	pypsa-eur-sec	shipping-meoh	EH	T0498	general	Cost per MWh delivered	121.8884477730944	Western Sahara
1920946	default	2040	pypsa-eur-sec	shipping-meoh	EH	T0462	general	Cost per MWh delivered	121.67713885877352	Western Sahara
1921225	default	2040	pypsa-eur-sec	shipping-meoh	EH	T0466	general	Cost per MWh delivered	121.80423435372988	Western Sahara
1921515	default	2040	pypsa-eur-sec	shipping-meoh	EH	T0522	general	Cost per MWh delivered	121.23482221886724	Western Sahara
1921772	default	2040	pypsa-eur-sec	shipping-meoh	EH	T0500	general	Cost per MWh delivered	120.9653470403858	Western Sahara
1922018	default	2040	pypsa-eur-sec	shipping-meoh	NA	T0557	general	Cost per MWh delivered	139.42748918812836	Namibia
1922436	default	2040	pypsa-eur-sec	shipping-meoh	NA	T0492	general	Cost per MWh delivered	139.5033844052243	Namibia
1922854	default	2040	pypsa-eur-sec	shipping-meoh	NA	T0498	general	Cost per MWh delivered	139.8770004270265	Namibia
1923294	default	2040	pypsa-eur-sec	shipping-meoh	NA	T0462	general	Cost per MWh delivered	139.76898416368016	Namibia
1923734	default	2040	pypsa-eur-sec	shipping-meoh	NA	T0466	general	Cost per MWh delivered	139.84506886454193	Namibia
1924174	default	2040	pypsa-eur-sec	shipping-meoh	NA	T0522	general	Cost per MWh delivered	139.2140535194635	Namibia
1924570	default	2040	pypsa-eur-sec	shipping-meoh	NA	T0500	general	Cost per MWh delivered	138.9512084248257	Namibia
1924955	default	2040	pypsa-eur-sec	shipping-meoh	OM	T0557	general	Cost per MWh delivered	141.50588276310606	Other
1925367	default	2040	pypsa-eur-sec	shipping-meoh	OM	T0492	general	Cost per MWh delivered	141.58653611062087	Other
1925779	default	2040	pypsa-eur-sec	shipping-meoh	OM	T0498	general	Cost per MWh delivered	141.95558453664788	Other
1926213	default	2040	pypsa-eur-sec	shipping-meoh	OM	T0462	general	Cost per MWh delivered	140.18439223519647	Other
1926537	default	2040	pypsa-eur-sec	shipping-meoh	OM	T0466	general	Cost per MWh delivered	140.56202657630556	Other
1926894	default	2040	pypsa-eur-sec	shipping-meoh	OM	T0522	general	Cost per MWh delivered	140.73696149249915	Other
1927262	default	2040	pypsa-eur-sec	shipping-meoh	OM	T0500	general	Cost per MWh delivered	141.01339213340663	Other
1927641	default	2040	pypsa-eur-sec	shipping-meoh	SA	T0557	general	Cost per MWh delivered	139.5543836223085	Saudi Arabia
1927999	default	2040	pypsa-eur-sec	shipping-meoh	SA	T0492	general	Cost per MWh delivered	139.6909663697054	Saudi Arabia
1928368	default	2040	pypsa-eur-sec	shipping-meoh	SA	T0498	general	Cost per MWh delivered	140.07146079930058	Saudi Arabia
1928759	default	2040	pypsa-eur-sec	shipping-meoh	SA	T0462	general	Cost per MWh delivered	138.26871174851988	Saudi Arabia
1929029	default	2040	pypsa-eur-sec	shipping-meoh	SA	T0466	general	Cost per MWh delivered	138.6008252273525	Saudi Arabia
1929321	default	2040	pypsa-eur-sec	shipping-meoh	SA	T0522	general	Cost per MWh delivered	138.78964859666254	Saudi Arabia
1929624	default	2040	pypsa-eur-sec	shipping-meoh	SA	T0500	general	Cost per MWh delivered	139.0957937695514	Saudi Arabia
1929949	default	2040	pypsa-eur-sec	shipping-meoh	TN	T0557	general	Cost per MWh delivered	146.32648560276053	Other
1930276	default	2040	pypsa-eur-sec	shipping-meoh	TN	T0492	general	Cost per MWh delivered	146.45822377687355	Other
1930603	default	2040	pypsa-eur-sec	shipping-meoh	TN	T0498	general	Cost per MWh delivered	146.85574013395765	Other
1930952	default	2040	pypsa-eur-sec	shipping-meoh	TN	T0462	general	Cost per MWh delivered	145.79435981621955	Other
1931246	default	2040	pypsa-eur-sec	shipping-meoh	TN	T0466	general	Cost per MWh delivered	145.92801009226457	Other
1931551	default	2040	pypsa-eur-sec	shipping-meoh	TN	T0522	general	Cost per MWh delivered	145.53590169427798	Other
1931823	default	2040	pypsa-eur-sec	shipping-meoh	TN	T0500	general	Cost per MWh delivered	145.83891731022916	Other
1932117	default	2040	pypsa-eur-sec	shipping-meoh	TR	T0557	general	Cost per MWh delivered	155.56800065762476	Other
1932468	default	2040	pypsa-eur-sec	shipping-meoh	TR	T0492	general	Cost per MWh delivered	155.7042915077204	Other
1932819	default	2040	pypsa-eur-sec	shipping-meoh	TR	T0498	general	Cost per MWh delivered	156.13001281524237	Other
1933203	default	2040	pypsa-eur-sec	shipping-meoh	TR	T0462	general	Cost per MWh delivered	154.0772318783448	Other
1933466	default	2040	pypsa-eur-sec	shipping-meoh	TR	T0466	general	Cost per MWh delivered	154.45179120094167	Other
1933751	default	2040	pypsa-eur-sec	shipping-meoh	TR	T0522	general	Cost per MWh delivered	154.6901173700798	Other
1934047	default	2040	pypsa-eur-sec	shipping-meoh	TR	T0500	general	Cost per MWh delivered	155.0290186994112	Other
1934365	default	2040	pypsa-eur-sec	shipping-meoh	UA	T0557	general	Cost per MWh delivered	185.60520765019152	Other
1934712	default	2040	pypsa-eur-sec	shipping-meoh	UA	T0492	general	Cost per MWh delivered	185.7777136668169	Other
1935070	default	2040	pypsa-eur-sec	shipping-meoh	UA	T0498	general	Cost per MWh delivered	186.22162186248036	Other
1935450	default	2040	pypsa-eur-sec	shipping-meoh	UA	T0462	general	Cost per MWh delivered	183.95248792921308	Other
1935720	default	2040	pypsa-eur-sec	shipping-meoh	UA	T0466	general	Cost per MWh delivered	184.39330271981603	Other
1936001	default	2040	pypsa-eur-sec	shipping-meoh	UA	T0522	general	Cost per MWh delivered	184.62937127546877	Other
1936304	default	2040	pypsa-eur-sec	shipping-meoh	UA	T0500	general	Cost per MWh delivered	185.0341182275725	Other
1936618	default	2040	pypsa-eur-sec	shipping-meoh	US-Northeast	T0557	general	Cost per MWh delivered	150.95529883654882	Other
1936947	default	2040	pypsa-eur-sec	shipping-meoh	US-Northeast	T0492	general	Cost per MWh delivered	151.11990878457823	Other
1937287	default	2040	pypsa-eur-sec	shipping-meoh	US-Northeast	T0498	general	Cost per MWh delivered	151.3093797824466	Other
1937638	default	2040	pypsa-eur-sec	shipping-meoh	US-Northeast	T0462	general	Cost per MWh delivered	151.90505072407367	Other
1938022	default	2040	pypsa-eur-sec	shipping-meoh	US-Northeast	T0466	general	Cost per MWh delivered	151.9911270518948	Other
1938406	default	2040	pypsa-eur-sec	shipping-meoh	US-Northeast	T0522	general	Cost per MWh delivered	151.40513852413866	Other
1938768	default	2040	pypsa-eur-sec	shipping-meoh	US-Northeast	T0500	general	Cost per MWh delivered	150.94933191222452	Other
1939097	default	2040	pypsa-eur-sec	shipping-meoh	US-Southeast	T0557	general	Cost per MWh delivered	175.14988632836756	Other
1939404	default	2040	pypsa-eur-sec	shipping-meoh	US-Southeast	T0492	general	Cost per MWh delivered	175.36122554532	Other
1939722	default	2040	pypsa-eur-sec	shipping-meoh	US-Southeast	T0498	general	Cost per MWh delivered	175.60147785933822	Other
1940051	default	2040	pypsa-eur-sec	shipping-meoh	US-Southeast	T0462	general	Cost per MWh delivered	176.238094499599	Other
1940402	default	2040	pypsa-eur-sec	shipping-meoh	US-Southeast	T0466	general	Cost per MWh delivered	176.49187273088523	Other
1940775	default	2040	pypsa-eur-sec	shipping-meoh	US-Southeast	T0522	general	Cost per MWh delivered	175.61919892160014	Other
1941104	default	2040	pypsa-eur-sec	shipping-meoh	US-Southeast	T0500	general	Cost per MWh delivered	175.13060875094405	Other
1941411	default	2040	pypsa-eur-sec	shipping-meoh	US-Northwest	T0557	general	Cost per MWh delivered	139.01076360639718	Other
1941932	default	2040	pypsa-eur-sec	shipping-meoh	US-Northwest	T0492	general	Cost per MWh delivered	139.4340223466131	Other
1942497	default	2040	pypsa-eur-sec	shipping-meoh	US-Northwest	T0498	general	Cost per MWh delivered	139.60893708509556	Other
1943062	default	2040	pypsa-eur-sec	shipping-meoh	US-Northwest	T0462	general	Cost per MWh delivered	139.7311276605154	Other
1943627	default	2040	pypsa-eur-sec	shipping-meoh	US-Northwest	T0466	general	Cost per MWh delivered	139.81063316622314	Other
1944192	default	2040	pypsa-eur-sec	shipping-meoh	US-Northwest	T0522	general	Cost per MWh delivered	139.4600477666623	Other
1944757	default	2040	pypsa-eur-sec	shipping-meoh	US-Northwest	T0500	general	Cost per MWh delivered	138.9173616464689	Other
1945278	default	2040	pypsa-eur-sec	shipping-meoh	US-South	T0557	general	Cost per MWh delivered	138.8458775945731	Other
1945681	default	2040	pypsa-eur-sec	shipping-meoh	US-South	T0492	general	Cost per MWh delivered	139.04968130545532	Other
1946095	default	2040	pypsa-eur-sec	shipping-meoh	US-South	T0498	general	Cost per MWh delivered	139.30599953078976	Other
1946531	default	2040	pypsa-eur-sec	shipping-meoh	US-South	T0462	general	Cost per MWh delivered	139.70215877182522	Other
1946989	default	2040	pypsa-eur-sec	shipping-meoh	US-South	T0466	general	Cost per MWh delivered	139.77805546431665	Other
1947447	default	2040	pypsa-eur-sec	shipping-meoh	US-South	T0522	general	Cost per MWh delivered	139.1377214789758	Other
1947861	default	2040	pypsa-eur-sec	shipping-meoh	US-South	T0500	general	Cost per MWh delivered	138.80893481294538	Other
1948264	default	2040	pypsa-eur-sec	shipping-meoh	US-Southwest	T0557	general	Cost per MWh delivered	140.4766649174081	Other
1948740	default	2040	pypsa-eur-sec	shipping-meoh	US-Southwest	T0492	general	Cost per MWh delivered	140.57092935673185	Other
1949216	default	2040	pypsa-eur-sec	shipping-meoh	US-Southwest	T0498	general	Cost per MWh delivered	140.74886019618634	Other
1949692	default	2040	pypsa-eur-sec	shipping-meoh	US-Southwest	T0462	general	Cost per MWh delivered	141.22522072658967	Other
1950212	default	2040	pypsa-eur-sec	shipping-meoh	US-Southwest	T0466	general	Cost per MWh delivered	141.3008430890379	Other
1950732	default	2040	pypsa-eur-sec	shipping-meoh	US-Southwest	T0522	general	Cost per MWh delivered	140.5942221058787	Other
1951208	default	2040	pypsa-eur-sec	shipping-meoh	US-Southwest	T0500	general	Cost per MWh delivered	140.142793171864	Other
1951640	default	2040	pypsa-eur-sec	shipping-meoh	US-Alaska	T0557	general	Cost per MWh delivered	153.36757190044037	Other
1952179	default	2040	pypsa-eur-sec	shipping-meoh	US-Alaska	T0492	general	Cost per MWh delivered	153.4825498302132	Other
1952718	default	2040	pypsa-eur-sec	shipping-meoh	US-Alaska	T0498	general	Cost per MWh delivered	154.18568001285416	Other
1953323	default	2040	pypsa-eur-sec	shipping-meoh	US-Alaska	T0462	general	Cost per MWh delivered	154.33757093639855	Other
1953928	default	2040	pypsa-eur-sec	shipping-meoh	US-Alaska	T0466	general	Cost per MWh delivered	154.43342578485755	Other
1954533	default	2040	pypsa-eur-sec	shipping-meoh	US-Alaska	T0522	general	Cost per MWh delivered	153.5107418118671	Other
1955072	default	2040	pypsa-eur-sec	shipping-meoh	US-Alaska	T0500	general	Cost per MWh delivered	153.25578395703008	Other
1955611	default	2040	pypsa-eur-sec	shipping-meoh	MX	T0557	general	Cost per MWh delivered	145.70065090033376	Other
1956043	default	2040	pypsa-eur-sec	shipping-meoh	MX	T0492	general	Cost per MWh delivered	145.7958593455206	Other
1956475	default	2040	pypsa-eur-sec	shipping-meoh	MX	T0498	general	Cost per MWh delivered	146.0609956923823	Other
1956929	default	2040	pypsa-eur-sec	shipping-meoh	MX	T0462	general	Cost per MWh delivered	146.47173571847597	Other
1957405	default	2040	pypsa-eur-sec	shipping-meoh	MX	T0466	general	Cost per MWh delivered	146.55378121421649	Other
1957881	default	2040	pypsa-eur-sec	shipping-meoh	MX	T0522	general	Cost per MWh delivered	146.02585508770267	Other
1958335	default	2040	pypsa-eur-sec	shipping-meoh	MX	T0500	general	Cost per MWh delivered	145.55675598619607	Other
1958756	default	2040	pypsa-eur-sec	shipping-meoh	PK	T0557	general	Cost per MWh delivered	142.6772167982327	Other
1959169	default	2040	pypsa-eur-sec	shipping-meoh	PK	T0492	general	Cost per MWh delivered	142.75174402645817	Other
1959582	default	2040	pypsa-eur-sec	shipping-meoh	PK	T0498	general	Cost per MWh delivered	143.1667162229431	Other
1960017	default	2040	pypsa-eur-sec	shipping-meoh	PK	T0462	general	Cost per MWh delivered	141.28140783961825	Other
1960342	default	2040	pypsa-eur-sec	shipping-meoh	PK	T0466	general	Cost per MWh delivered	141.63532519256174	Other
1960689	default	2040	pypsa-eur-sec	shipping-meoh	PK	T0522	general	Cost per MWh delivered	141.82757033187667	Other
1961047	default	2040	pypsa-eur-sec	shipping-meoh	PK	T0500	general	Cost per MWh delivered	142.1186590572139	Other
1961416	default	2040	pypsa-eur-sec	shipping-meoh	TH	T0557	general	Cost per MWh delivered	165.24469945617872	Other
1961927	default	2040	pypsa-eur-sec	shipping-meoh	TH	T0492	general	Cost per MWh delivered	165.33284332753936	Other
1962438	default	2040	pypsa-eur-sec	shipping-meoh	TH	T0498	general	Cost per MWh delivered	165.5971388599666	Other
1962949	default	2040	pypsa-eur-sec	shipping-meoh	TH	T0462	general	Cost per MWh delivered	163.55296470336097	Other
1963350	default	2040	pypsa-eur-sec	shipping-meoh	TH	T0466	general	Cost per MWh delivered	164.00569966052046	Other
1963773	default	2040	pypsa-eur-sec	shipping-meoh	TH	T0522	general	Cost per MWh delivered	164.11580193775606	Other
1964196	default	2040	pypsa-eur-sec	shipping-meoh	TH	T0500	general	Cost per MWh delivered	164.59061673316694	Other
1964663	default	2040	pypsa-eur-sec	shipping-meoh	ZA	T0557	general	Cost per MWh delivered	140.20397831669538	Other
1965133	default	2040	pypsa-eur-sec	shipping-meoh	ZA	T0492	general	Cost per MWh delivered	140.28770012629255	Other
1965603	default	2040	pypsa-eur-sec	shipping-meoh	ZA	T0498	general	Cost per MWh delivered	140.71252892363486	Other
1966095	default	2040	pypsa-eur-sec	shipping-meoh	ZA	T0462	general	Cost per MWh delivered	140.107316040603	Other
1966565	default	2040	pypsa-eur-sec	shipping-meoh	ZA	T0466	general	Cost per MWh delivered	140.32271470205245	Other
1967035	default	2040	pypsa-eur-sec	shipping-meoh	ZA	T0522	general	Cost per MWh delivered	140.11475838854756	Other
1967505	default	2040	pypsa-eur-sec	shipping-meoh	ZA	T0500	general	Cost per MWh delivered	139.80463765915874	Other
1967953	default	2040	pypsa-eur-sec	shipping-meoh	KE	T0557	general	Cost per MWh delivered	143.24150373655644	Other
1968423	default	2040	pypsa-eur-sec	shipping-meoh	KE	T0492	general	Cost per MWh delivered	143.32210387923666	Other
1968893	default	2040	pypsa-eur-sec	shipping-meoh	KE	T0498	general	Cost per MWh delivered	143.7511098931531	Other
1969385	default	2040	pypsa-eur-sec	shipping-meoh	KE	T0462	general	Cost per MWh delivered	141.86379955955013	Other
1969778	default	2040	pypsa-eur-sec	shipping-meoh	KE	T0466	general	Cost per MWh delivered	142.26085723057304	Other
1970193	default	2040	pypsa-eur-sec	shipping-meoh	KE	T0522	general	Cost per MWh delivered	142.3615369764523	Other
1970608	default	2040	pypsa-eur-sec	shipping-meoh	KE	T0500	general	Cost per MWh delivered	142.79364040393483	Other
1971056	default	2040	pypsa-eur-sec	shipping-meoh	TZ	T0557	general	Cost per MWh delivered	150.4571748914199	Other
1971491	default	2040	pypsa-eur-sec	shipping-meoh	TZ	T0492	general	Cost per MWh delivered	150.74257024106112	Other
1971948	default	2040	pypsa-eur-sec	shipping-meoh	TZ	T0498	general	Cost per MWh delivered	150.97912246768803	Other
1972405	default	2040	pypsa-eur-sec	shipping-meoh	TZ	T0462	general	Cost per MWh delivered	149.1635463120827	Other
1972774	default	2040	pypsa-eur-sec	shipping-meoh	TZ	T0466	general	Cost per MWh delivered	149.4800055337105	Other
1973154	default	2040	pypsa-eur-sec	shipping-meoh	TZ	T0522	general	Cost per MWh delivered	149.69064773142003	Other
1973545	default	2040	pypsa-eur-sec	shipping-meoh	TZ	T0500	general	Cost per MWh delivered	150.0182412686476	Other
1973958	default	2040	pypsa-eur-sec	shipping-meoh	NG	T0557	general	Cost per MWh delivered	144.99211125391207	Other
1974362	default	2040	pypsa-eur-sec	shipping-meoh	NG	T0492	general	Cost per MWh delivered	145.15757564652674	Other
1974777	default	2040	pypsa-eur-sec	shipping-meoh	NG	T0498	general	Cost per MWh delivered	145.49441709812768	Other
1975203	default	2040	pypsa-eur-sec	shipping-meoh	NG	T0462	general	Cost per MWh delivered	145.38264417798715	Other
1975629	default	2040	pypsa-eur-sec	shipping-meoh	NG	T0466	general	Cost per MWh delivered	145.46056970281415	Other
1976055	default	2040	pypsa-eur-sec	shipping-meoh	NG	T0522	general	Cost per MWh delivered	144.90618632325612	Other
1976459	default	2040	pypsa-eur-sec	shipping-meoh	NG	T0500	general	Cost per MWh delivered	144.59198267840662	Other
1976841	default	2040	pypsa-eur-sec	shipping-meoh	AO	T0557	general	Cost per MWh delivered	143.09901301812587	Other
1977199	default	2040	pypsa-eur-sec	shipping-meoh	AO	T0492	general	Cost per MWh delivered	143.28939553628933	Other
1977568	default	2040	pypsa-eur-sec	shipping-meoh	AO	T0498	general	Cost per MWh delivered	143.63685082130056	Other
1977959	default	2040	pypsa-eur-sec	shipping-meoh	AO	T0462	general	Cost per MWh delivered	143.40073319254728	Other
1978328	default	2040	pypsa-eur-sec	shipping-meoh	AO	T0466	general	Cost per MWh delivered	143.6067470765541	Other
1978719	default	2040	pypsa-eur-sec	shipping-meoh	AO	T0522	general	Cost per MWh delivered	142.94136353006596	Other
1979066	default	2040	pypsa-eur-sec	shipping-meoh	AO	T0500	general	Cost per MWh delivered	142.6847339545209	Other
1979402	default	2040	pypsa-eur-sec	shipping-meoh	ET	T0557	general	Cost per MWh delivered	142.74947004213934	Other
1979785	default	2040	pypsa-eur-sec	shipping-meoh	ET	T0492	general	Cost per MWh delivered	142.94480514649263	Other
1980179	default	2040	pypsa-eur-sec	shipping-meoh	ET	T0498	general	Cost per MWh delivered	143.29868912012785	Other
1980595	default	2040	pypsa-eur-sec	shipping-meoh	ET	T0462	general	Cost per MWh delivered	141.3775267552665	Other
1980890	default	2040	pypsa-eur-sec	shipping-meoh	ET	T0466	general	Cost per MWh delivered	141.77099470456008	Other
1981218	default	2040	pypsa-eur-sec	shipping-meoh	ET	T0522	general	Cost per MWh delivered	141.92143568202638	Other
1981546	default	2040	pypsa-eur-sec	shipping-meoh	ET	T0500	general	Cost per MWh delivered	142.29420636341493	Other
1981907	default	2040	pypsa-eur-sec	shipping-meoh	MZ	T0557	general	Cost per MWh delivered	165.3512400103957	Other
1982341	default	2040	pypsa-eur-sec	shipping-meoh	MZ	T0492	general	Cost per MWh delivered	165.6645131897698	Other
1982797	default	2040	pypsa-eur-sec	shipping-meoh	MZ	T0498	general	Cost per MWh delivered	165.99136633772605	Other
1983253	default	2040	pypsa-eur-sec	shipping-meoh	MZ	T0462	general	Cost per MWh delivered	163.72381726280764	Other
1983621	default	2040	pypsa-eur-sec	shipping-meoh	MZ	T0466	general	Cost per MWh delivered	164.13168712263953	Other
1984000	default	2040	pypsa-eur-sec	shipping-meoh	MZ	T0522	general	Cost per MWh delivered	164.38796465274297	Other
1984390	default	2040	pypsa-eur-sec	shipping-meoh	MZ	T0500	general	Cost per MWh delivered	164.7938726819143	Other
1984802	default	2040	pypsa-eur-sec	shipping-meoh	ER	T0557	general	Cost per MWh delivered	164.49075427530803	Other
1985186	default	2040	pypsa-eur-sec	shipping-meoh	ER	T0492	general	Cost per MWh delivered	164.73090826740523	Other
1985581	default	2040	pypsa-eur-sec	shipping-meoh	ER	T0498	general	Cost per MWh delivered	165.40337042078284	Other
1985998	default	2040	pypsa-eur-sec	shipping-meoh	ER	T0462	general	Cost per MWh delivered	162.31649065856897	Other
1986305	default	2040	pypsa-eur-sec	shipping-meoh	ER	T0466	general	Cost per MWh delivered	162.92368861015402	Other
1986623	default	2040	pypsa-eur-sec	shipping-meoh	ER	T0522	general	Cost per MWh delivered	163.212331592367	Other
1986963	default	2040	pypsa-eur-sec	shipping-meoh	ER	T0500	general	Cost per MWh delivered	163.73952376508325	Other
1987314	default	2040	pypsa-eur-sec	shipping-meoh	MR	T0557	general	Cost per MWh delivered	127.87506834475892	Other
1987649	default	2040	pypsa-eur-sec	shipping-meoh	MR	T0492	general	Cost per MWh delivered	127.9783978835515	Other
1987995	default	2040	pypsa-eur-sec	shipping-meoh	MR	T0498	general	Cost per MWh delivered	128.3698306865565	Other
1988363	default	2040	pypsa-eur-sec	shipping-meoh	MR	T0462	general	Cost per MWh delivered	128.17290497429445	Other
1988720	default	2040	pypsa-eur-sec	shipping-meoh	MR	T0466	general	Cost per MWh delivered	128.34014946393935	Other
1989088	default	2040	pypsa-eur-sec	shipping-meoh	MR	T0522	general	Cost per MWh delivered	127.738574222774	Other
1989412	default	2040	pypsa-eur-sec	shipping-meoh	MR	T0500	general	Cost per MWh delivered	127.4531422715816	Other
1989725	default	2040	pypsa-eur-sec	shipping-meoh	SN	T0557	general	Cost per MWh delivered	157.62228415280393	Other
1990030	default	2040	pypsa-eur-sec	shipping-meoh	SN	T0492	general	Cost per MWh delivered	157.78682534469112	Other
1990346	default	2040	pypsa-eur-sec	shipping-meoh	SN	T0498	general	Cost per MWh delivered	158.31574076740256	Other
1990684	default	2040	pypsa-eur-sec	shipping-meoh	SN	T0462	general	Cost per MWh delivered	158.0313644889579	Other
1991011	default	2040	pypsa-eur-sec	shipping-meoh	SN	T0466	general	Cost per MWh delivered	158.26311647341458	Other
1991349	default	2040	pypsa-eur-sec	shipping-meoh	SN	T0522	general	Cost per MWh delivered	157.42228226621623	Other
1991643	default	2040	pypsa-eur-sec	shipping-meoh	SN	T0500	general	Cost per MWh delivered	157.04646144153875	Other
1991926	default	2040	pypsa-eur-sec	shipping-meoh	UY	T0557	general	Cost per MWh delivered	165.7977501597572	Other
1992320	default	2040	pypsa-eur-sec	shipping-meoh	UY	T0492	general	Cost per MWh delivered	166.05456665796115	Other
1992736	default	2040	pypsa-eur-sec	shipping-meoh	UY	T0498	general	Cost per MWh delivered	166.52278335514936	Other
1993174	default	2040	pypsa-eur-sec	shipping-meoh	UY	T0462	general	Cost per MWh delivered	166.2025875757957	Other
1993590	default	2040	pypsa-eur-sec	shipping-meoh	UY	T0466	general	Cost per MWh delivered	166.5094957136083	Other
1994028	default	2040	pypsa-eur-sec	shipping-meoh	UY	T0522	general	Cost per MWh delivered	165.7152189877531	Other
1994422	default	2040	pypsa-eur-sec	shipping-meoh	UY	T0500	general	Cost per MWh delivered	165.38840164222185	Other
1994794	default	2040	pypsa-eur-sec	shipping-meoh	CO	T0557	general	Cost per MWh delivered	153.17215316602875	Other
1995202	default	2040	pypsa-eur-sec	shipping-meoh	CO	T0492	general	Cost per MWh delivered	153.2723602670177	Other
1995610	default	2040	pypsa-eur-sec	shipping-meoh	CO	T0498	general	Cost per MWh delivered	153.59735341154624	Other
1996040	default	2040	pypsa-eur-sec	shipping-meoh	CO	T0462	general	Cost per MWh delivered	153.89715060732007	Other
1996492	default	2040	pypsa-eur-sec	shipping-meoh	CO	T0466	general	Cost per MWh delivered	153.99142979143525	Other
1996944	default	2040	pypsa-eur-sec	shipping-meoh	CO	T0522	general	Cost per MWh delivered	153.42710960457373	Other
1997374	default	2040	pypsa-eur-sec	shipping-meoh	CO	T0500	general	Cost per MWh delivered	152.95368677332732	Other
1997771	default	2040	pypsa-eur-sec	shipping-meoh	PE	T0557	general	Cost per MWh delivered	140.22370377686445	Other
1998199	default	2040	pypsa-eur-sec	shipping-meoh	PE	T0492	general	Cost per MWh delivered	140.31832939797482	Other
1998627	default	2040	pypsa-eur-sec	shipping-meoh	PE	T0498	general	Cost per MWh delivered	140.68765177726402	Other
1999077	default	2040	pypsa-eur-sec	shipping-meoh	PE	T0462	general	Cost per MWh delivered	140.8093031977234	Other
1999527	default	2040	pypsa-eur-sec	shipping-meoh	PE	T0466	general	Cost per MWh delivered	141.1287594933696	Other
2000021	default	2040	pypsa-eur-sec	shipping-meoh	PE	T0522	general	Cost per MWh delivered	140.34191079460197	Other
2000449	default	2040	pypsa-eur-sec	shipping-meoh	PE	T0500	general	Cost per MWh delivered	139.9764019027712	Other
2000855	default	2040	pypsa-eur-sec	shipping-meoh	IN-Northwest	T0557	general	Cost per MWh delivered	154.30411391560554	Other
2001277	default	2040	pypsa-eur-sec	shipping-meoh	IN-Northwest	T0492	general	Cost per MWh delivered	154.38582767816197	Other
2001699	default	2040	pypsa-eur-sec	shipping-meoh	IN-Northwest	T0498	general	Cost per MWh delivered	154.83136646931052	Other
2002143	default	2040	pypsa-eur-sec	shipping-meoh	IN-Northwest	T0462	general	Cost per MWh delivered	152.90161072934706	Other
2002488	default	2040	pypsa-eur-sec	shipping-meoh	IN-Northwest	T0466	general	Cost per MWh delivered	153.30090083935792	Other
2002855	default	2040	pypsa-eur-sec	shipping-meoh	IN-Northwest	T0522	general	Cost per MWh delivered	153.51213092963573	Other
2003233	default	2040	pypsa-eur-sec	shipping-meoh	IN-Northwest	T0500	general	Cost per MWh delivered	153.8482378994401	Other
2003633	default	2040	pypsa-eur-sec	shipping-meoh	IN-South	T0557	general	Cost per MWh delivered	160.2442516460516	Other
2003957	default	2040	pypsa-eur-sec	shipping-meoh	IN-South	T0492	general	Cost per MWh delivered	160.39168377325254	Other
2004281	default	2040	pypsa-eur-sec	shipping-meoh	IN-South	T0498	general	Cost per MWh delivered	160.8123328976458	Other
2004638	default	2040	pypsa-eur-sec	shipping-meoh	IN-South	T0462	general	Cost per MWh delivered	158.79446837735813	Other
2004874	default	2040	pypsa-eur-sec	shipping-meoh	IN-South	T0466	general	Cost per MWh delivered	159.15528114204122	Other
2005132	default	2040	pypsa-eur-sec	shipping-meoh	IN-South	T0522	general	Cost per MWh delivered	159.37544298120773	Other
2005401	default	2040	pypsa-eur-sec	shipping-meoh	IN-South	T0500	general	Cost per MWh delivered	159.71755452030683	Other
2005692	default	2040	pypsa-eur-sec	shipping-meoh	IN-East	T0557	general	Cost per MWh delivered	168.01894761538946	Other
2005989	default	2040	pypsa-eur-sec	shipping-meoh	IN-East	T0492	general	Cost per MWh delivered	168.1718856583221	Other
2006286	default	2040	pypsa-eur-sec	shipping-meoh	IN-East	T0498	general	Cost per MWh delivered	168.64662902824875	Other
2006616	default	2040	pypsa-eur-sec	shipping-meoh	IN-East	T0462	general	Cost per MWh delivered	166.6801949878038	Other
2006836	default	2040	pypsa-eur-sec	shipping-meoh	IN-East	T0466	general	Cost per MWh delivered	166.35873866044605	Other
2007045	default	2040	pypsa-eur-sec	shipping-meoh	IN-East	T0522	general	Cost per MWh delivered	167.0750443103957	Other
2007287	default	2040	pypsa-eur-sec	shipping-meoh	IN-East	T0500	general	Cost per MWh delivered	167.46576832072955	Other
2007551	default	2040	pypsa-eur-sec	shipping-meoh	MG	T0557	general	Cost per MWh delivered	147.7698700298432	Other
2008009	default	2040	pypsa-eur-sec	shipping-meoh	MG	T0492	general	Cost per MWh delivered	148.04982105531477	Other
2008489	default	2040	pypsa-eur-sec	shipping-meoh	MG	T0498	general	Cost per MWh delivered	148.2800888852824	Other
2008969	default	2040	pypsa-eur-sec	shipping-meoh	MG	T0462	general	Cost per MWh delivered	146.4913073651923	Other
2009361	default	2040	pypsa-eur-sec	shipping-meoh	MG	T0466	general	Cost per MWh delivered	146.7988348837384	Other
2009764	default	2040	pypsa-eur-sec	shipping-meoh	MG	T0522	general	Cost per MWh delivered	147.01207401778126	Other
2010178	default	2040	pypsa-eur-sec	shipping-meoh	MG	T0500	general	Cost per MWh delivered	147.33210375003222	Other
2010614	default	2040	pypsa-eur-sec	shipping-meoh	BO	T0557	general	Cost per MWh delivered	137.14918512688484	Other
2011076	default	2040	pypsa-eur-sec	shipping-meoh	BO	T0492	general	Cost per MWh delivered	137.43332206474275	Other
2011560	default	2040	pypsa-eur-sec	shipping-meoh	BO	T0498	general	Cost per MWh delivered	137.60396712035904	Other
2012044	default	2040	pypsa-eur-sec	shipping-meoh	BO	T0462	general	Cost per MWh delivered	137.96392586588394	Other
2012572	default	2040	pypsa-eur-sec	shipping-meoh	BO	T0466	general	Cost per MWh delivered	138.04336896065632	Other
2013100	default	2040	pypsa-eur-sec	shipping-meoh	BO	T0522	general	Cost per MWh delivered	137.45600415012976	Other
2013584	default	2040	pypsa-eur-sec	shipping-meoh	BO	T0500	general	Cost per MWh delivered	137.05789689007963	Other
4060995	default	2040	pypsa-eur-sec	shipping-ftfuel-sellexcess	AR-South	T0500	general	Cost per MWh delivered	127.04116232672668	Other
4063225	default	2040	pypsa-eur-sec	shipping-ftfuel-wasteheat	AR-South	T0500	general	Cost per MWh delivered	120.68181886470954	Other
4069867	default	2040	pypsa-eur-sec	shipping-ftfuel-bioco2	AR-South	T0500	general	Cost per MWh delivered	108.37784871018096	Other
4071205	default	2040	pypsa-eur-sec	shipping-ftfuel-flexible	AR-South	T0500	general	Cost per MWh delivered	124.8664892040732	Other
