# Supplementary material for: Green energy and steel imports reduce Europe’s net-zero infrastructure needs
Source: Nat Commun. 2025 Jun 12;16:5302. doi: 10.1038/s41467-025-60652-1 (PMC12162880; doi:10.1038/s41467-025-60652-1)
Supplement: Supplementary file 3 — Source Data [file 41467_2025_60652_MOESM3_ESM.zip › figure-2-A.csv]

	2040	2030	2050	no relocation
no imports	0.0	0.0	0.0	0.0
only methane	0.0	0.0	0.0	0.0
only electricity	0.05	0.32	0.0	0.05
only ammonia	0.36	0.37	0.27	0.0
only HBI / steel	0.55	0.63	0.44	0.0
only hydrogen	2.36	2.95	1.86	2.42
only methanol	2.37	2.72	2.1	2.38
only Fischer- Tropsch	3.52	4.02	2.88	3.59
only methanol & Fischer- Tropsch	3.71	4.45	3.05	3.72
only hydrogen derivatives	3.83	4.59	3.14	3.72
only hydrogen derivatives and steel	4.06	4.84	3.38	3.72
all but electricity and steel	4.23	5.13	3.46	4.31
all but electricity	4.41	5.28	3.62	4.31
all imports allowed	4.44	5.43	3.63	4.34
