# Supplementary material for: Green energy and steel imports reduce Europe’s net-zero infrastructure needs
Source: Nat Commun. 2025 Jun 12;16:5302. doi: 10.1038/s41467-025-60652-1 (PMC12162880; doi:10.1038/s41467-025-60652-1)
Supplement: Supplementary file 3 — Source Data [file 41467_2025_60652_MOESM3_ESM.zip › figure-2-B.csv]

	no imports	only methane	only electricity	only ammonia	only HBI / steel	only hydrogen	only methanol	only Fischer- Tropsch	only methanol & Fischer- Tropsch	only hydrogen derivatives	only hydrogen derivatives and steel	all but electricity and steel	all but electricity	all imports allowed
European system	834.6277655253481	834.628247670449	820.949072241073	823.304507035641	803.448552677842	707.907673117246	752.9224531705839	659.447854836126	643.059139015999	644.6884061132121	629.344396490785	650.2498216071131	629.795659991083	620.483911599663
electricity imports (HVDC)	0.0	0.0	13.296549680165	0.0	0.0	0.0	0.0	0.0	0.0	0.0	0.0	0.0	0.0	8.653072130085999
import pipeline-h2	0.0	0.0	0.0	0.0	0.0	105.322730674278	0.0	0.0	0.0	0.0	0.0	50.820059912404005	42.981061924072996	43.456548227004006
import shipping-ftfuel	0.0	0.0	0.0	0.0	0.0	0.0	0.0	145.804709125642	101.987419610045	99.521656942266	99.036216968859	62.553073289388	62.55072656431	62.550473265357
import shipping-hbi	0.0	0.0	0.0	0.0	0.000339702975	0.0	0.0	0.0	0.0	0.0	0.000190849267	0.0	0.0014069938510000001	0.00014881909599999998
import shipping-lch4	0.0	0.0010084328590000001	0.0	0.0	0.0	0.0	0.0	0.0	0.0	0.000659612049	0.0005529248289999999	0.054212385075	0.007360384848	0.0006163430290000001
import shipping-lh2	0.0	0.0	0.0	0.0	0.0	1.66961353362	0.0	0.0	0.0	0.0	0.0	0.972467019426	1.1040235829549998	1.041427268646
import shipping-lnh3	0.0	0.0	0.0	8.31394625716	0.0	0.0	0.0	0.0	0.0	8.31347242635	8.313521503633	8.301707744724	8.311993616175	8.3134414104
import shipping-meoh	0.0	0.0	0.0	0.0	0.0	0.0	61.952785880233	0.0	58.648648621351995	50.154584158816	37.425934386126	26.413825928689	26.434554357080003	26.437734632102
import shipping-steel	0.0	0.0	0.0	0.0	26.607874899298	0.0	0.0	0.0	0.0	0.0	26.607998011969002	0.0	26.603692491672	26.608023887116
