# Supplementary material for: Green energy and steel imports reduce Europe’s net-zero infrastructure needs
Source: Nat Commun. 2025 Jun 12;16:5302. doi: 10.1038/s41467-025-60652-1 (PMC12162880; doi:10.1038/s41467-025-60652-1)
Supplement: Supplementary file 3 — Source Data [file 41467_2025_60652_MOESM3_ESM.zip › figure-3-A-shares.csv]

bus_carrier	domestic	import
steel	0.001904985815630104	99.99809501418437
HBI	0.0	0.0
Fischer-Tropsch	56.831947342262325	43.16805265773768
methanol	58.78506417030849	41.21493582969152
methane	99.99948058353516	0.000519416464831689
ammonia	0.003361395733493691	99.9966386042665
hydrogen	50.5827467784242	49.417253221575805
electricity	97.8477892978065	2.152210702193508
