# Supplementary material for: Green energy and steel imports reduce Europe’s net-zero infrastructure needs
Source: Nat Commun. 2025 Jun 12;16:5302. doi: 10.1038/s41467-025-60652-1 (PMC12162880; doi:10.1038/s41467-025-60652-1)
Supplement: Supplementary file 3 — Source Data [file 41467_2025_60652_MOESM3_ESM.zip › figure-3-A-supply.csv]

bus_carrier	0
AC	5818
EV battery	1077
H2	1166
HBI	0
NH3	85
agriculture machinery oil	0
battery	317
biogas	357
co2	569
co2 sequestered	0
co2 stored	443
export	1603
external H2	0
external battery	0
gas	825
gas for industry	0
home battery	0
import pipeline-h2	0
import shipping-lch4	0
import shipping-lh2	0
industry methanol	0
kerosene for aviation	0
low voltage	5455
methanol	511
naphtha for industry	0
oil	1158
oil primary	0
process emissions	132
rural heat	822
rural water tanks	34
shipping methanol	0
solid biomass	1014
solid biomass for industry	748
steel	50
urban central heat	1795
urban central water tanks	326
urban decentral heat	821
urban decentral water tanks	34
