# Supplementary material for: Green energy and steel imports reduce Europe’s net-zero infrastructure needs
Source: Nat Commun. 2025 Jun 12;16:5302. doi: 10.1038/s41467-025-60652-1 (PMC12162880; doi:10.1038/s41467-025-60652-1)
Supplement: Supplementary file 3 — Source Data [file 41467_2025_60652_MOESM3_ESM.zip › figure-3-B.csv]

bus_carrier	import mix
hydrogen (pipeline)	576.312213203
Fischer-Tropsch (ship)	500.000272404
methanol (ship)	210.90926417596998
electricity (HVDC)	125.22794431261
steel (ship)	105.21626959888802
ammonia (ship)	85.41741352173001
methane (ship)	0.00428902553
