# Supplementary material for: Green energy and steel imports reduce Europe’s net-zero infrastructure needs
Source: Nat Commun. 2025 Jun 12;16:5302. doi: 10.1038/s41467-025-60652-1 (PMC12162880; doi:10.1038/s41467-025-60652-1)
Supplement: Supplementary file 3 — Source Data [file 41467_2025_60652_MOESM3_ESM.zip › figure-3-C.csv]

	source	target	label	value
42	Maghreb (875.9 TWh)	France (28.0 TWh)	import hvdc-to-elec	27.95108812585616
43	Maghreb (875.9 TWh)	Italy (125.6 TWh)	import hvdc-to-elec	81.59950848616374
44	Türkiye (21.0 TWh)	Bulgaria (21.0 TWh)	import hvdc-to-elec	21.022929283067402
71	Maghreb (875.9 TWh)	Spain (521.6 TWh)	import pipeline-h2	222.8977399575598
72	Maghreb (875.9 TWh)	Italy (125.6 TWh)	import pipeline-h2	44.03902768242924
76	Maghreb (875.9 TWh)	Spain (521.6 TWh)	import pipeline-h2	298.6886881939531
131	South America (710.9 TWh)	Anywhere in Europe (901.5 TWh)	import shipping-ftfuel	499.99946556671466
1022	Maghreb (875.9 TWh)	Other (10.1 TWh)	import shipping-lh2	1.4235924631154735
1024	Maghreb (875.9 TWh)	Other (10.1 TWh)	import shipping-lh2	1.7179632158324798
1026	Maghreb (875.9 TWh)	Other (10.1 TWh)	import shipping-lh2	2.728988527843499
1027	Maghreb (875.9 TWh)	Other (10.1 TWh)	import shipping-lh2	2.3465757868064316
1030	Maghreb (875.9 TWh)	Other (10.1 TWh)	import shipping-lh2	1.8724709170386402
1453	Maghreb (875.9 TWh)	Anywhere in Europe (901.5 TWh)	import shipping-lnh3	85.41648183456722
1487	South America (710.9 TWh)	Anywhere in Europe (901.5 TWh)	import shipping-meoh	210.9083514957049
1547	Maghreb (875.9 TWh)	Anywhere in Europe (901.5 TWh)	import shipping-steel	105.21582919666866
