# Supplementary material for: Green energy and steel imports reduce Europe’s net-zero infrastructure needs
Source: Nat Commun. 2025 Jun 12;16:5302. doi: 10.1038/s41467-025-60652-1 (PMC12162880; doi:10.1038/s41467-025-60652-1)
Supplement: Supplementary file 3 — Source Data [file 41467_2025_60652_MOESM3_ESM.zip › figure-4-A-composition.csv]

	hydrogen	ammonia	methane	methanol	Fischer-Tropsch	HBI	steel
heat revenue	-1.5150065438561215	-8.107394397842857		-0.4462110089689413	-1.34234643607075
iron ore / HBI cost						155.40099687182703	511.9682931583094
component cost	31.533856634099457	18.78529393275107		12.457695964132654	13.315687397246815	98.1132154946462	78.75410291575587
electricity cost	65.50497761271711	12.035320094270537		12.314399937003637		51.890725662125554	34.11463896640207
hydrogen cost		111.19953359224988		108.8991253018784	122.93198743188506	206.56344510078418
carbon dioxide cost				36.36398259770084	37.69682830891469
