# Supplementary material for: Green energy and steel imports reduce Europe’s net-zero infrastructure needs
Source: Nat Commun. 2025 Jun 12;16:5302. doi: 10.1038/s41467-025-60652-1 (PMC12162880; doi:10.1038/s41467-025-60652-1)
Supplement: Supplementary file 3 — Source Data [file 41467_2025_60652_MOESM3_ESM.zip › figure-4-A-domestic-cost-range.csv]

	min	max
hydrogen	7.290580088830339	5.96108963201668
ammonia	0.4980618912644559	0.8893108023829086
methane
methanol	0.5466476814534929	0.4943879808541851
Fischer-Tropsch	4.9361557813654144e-05	0.052567861472226696
HBI	5.54357177975362e-05	0.0074180270990495956
steel	6.275230009578081e-05	0.00158887690542997
