# Supplementary material for: Green energy and steel imports reduce Europe’s net-zero infrastructure needs
Source: Nat Commun. 2025 Jun 12;16:5302. doi: 10.1038/s41467-025-60652-1 (PMC12162880; doi:10.1038/s41467-025-60652-1)
Supplement: Supplementary file 3 — Source Data [file 41467_2025_60652_MOESM3_ESM.zip › figure-4-A-hydrogen-cost.csv]

Bus	0
AL0 0	90.9714983956368
CH0 0	92.04076859097191
DK0 0	96.48970233000831
DK1 0	95.55028489064274
EE0 0	94.45316602814326
ES0 0	95.10123102620715
ES0 1	95.4379676375705
ES0 3	96.56816361377989
ES0 5	97.38370998130638
ES0 6	96.83056200152548
ES2 0	95.94880294208839
FI1 0	98.55373148332916
FI1 1	94.57811494914536
FI1 2	92.99551755881585
FR0 0	94.0165134261754
FR0 10	95.32096872013949
FR0 5	93.44727988201049
FR0 9	95.582461741299
FR6 0	88.23324761413011
GB3 1	95.22268473392742
GB3 10	93.81710385957943
GB3 2	95.77911937962455
GB3 3	96.89937347156182
GB3 4	96.85604078477746
GB3 5	96.27538472085392
GB3 6	95.06830070753884
GB3 7	94.73436005274002
GB3 8	96.11428034804902
GB3 9	96.88981190932383
GB4 0	97.54343409201248
GR0 0	90.89496862565788
GR0 1	91.79242485874542
IE4 0	96.11476155278051
IE4 1	96.18192839949991
IT0 0	89.2876499686387
IT0 2	91.57661108102647
IT0 4	89.709694750609
IT0 7	90.10072221458908
IT5 0	91.02117611905062
LT0 0	94.35422367747361
LV0 0	94.87234275644431
MK0 0	90.05604937031916
NL0 1	96.12803656186944
NO1 0	97.92515524720876
NO1 1	100.95776689063814
NO1 2	98.62388684605746
NO1 3	101.48491733497713
PL0 1	95.48289029024136
PL0 2	95.4493037102236
PL0 3	94.34564371996143
PL0 6	94.33408235284708
PT0 0	97.64855843943927
RO0 0	90.50090864385773
SE1 0	99.42344072702078
SE1 1	95.39307367879394
SE1 2	93.54930869315395
SE1 3	95.19575825338855
