# Supplementary material for: Green energy and steel imports reduce Europe’s net-zero infrastructure needs
Source: Nat Commun. 2025 Jun 12;16:5302. doi: 10.1038/s41467-025-60652-1 (PMC12162880; doi:10.1038/s41467-025-60652-1)
Supplement: Supplementary file 3 — Source Data [file 41467_2025_60652_MOESM3_ESM.zip › figure-4-A-hydrogen-production.csv]

Link	generators
AL0 0	0.4324527393901965
CH0 0	5.936412481465515
DK0 0	129.78539606606083
DK1 0	21.76739114075922
EE0 0	4.465814137233451
ES0 0	27.03798371874507
ES0 1	15.252392130957102
ES0 3	102.20496386161602
ES0 5	55.82756924341582
ES0 6	92.47739256616387
ES2 0	0.8410473787640214
FI1 0	8.27568908544051
FI1 1	75.92951841842962
FI1 2	5.211007884512052
FR0 0	0.4976063283694245
FR0 10	72.05541312708172
FR0 5	49.16117005731686
FR0 9	36.63365746325749
FR6 0	1.062609395356951
GB3 1	8.36554531418004
GB3 10	32.98292957620897
GB3 2	99.74668434156607
GB3 3	72.33345053540177
GB3 4	134.13792422712612
GB3 5	21.75513880990392
GB3 6	21.700442387388286
GB3 7	18.782452226197037
GB3 8	74.13011514061964
GB3 9	74.47071874382793
GB4 0	51.779788000425434
GR0 0	32.87356940937614
GR0 1	47.915104457761906
IE4 0	110.54604813585131
IE4 1	33.73592852109135
IT0 0	13.356242472786025
IT0 2	38.07146810300991
IT0 4	24.74299399104281
IT0 7	27.483491533972987
IT5 0	20.29810705481652
LT0 0	0.3830489452186772
LV0 0	18.215936755126773
MK0 0	2.137829904335742
NL0 1	59.307785945526255
NO1 0	33.09925778372515
NO1 1	7.500344603106351
NO1 2	4.912982873459335
NO1 3	0.22678818141475865
PL0 1	32.216842608548184
PL0 2	5.577405600666615
PL0 3	0.004294312304764829
PL0 6	4.46415132113798
PT0 0	11.39874800417232
RO0 0	0.894800807621872
SE1 0	8.162456357150306
SE1 1	20.046736295463983
SE1 2	13.987600416164403
SE1 3	69.35867046870322
