# Supplementary material for: Green energy and steel imports reduce Europe’s net-zero infrastructure needs
Source: Nat Commun. 2025 Jun 12;16:5302. doi: 10.1038/s41467-025-60652-1 (PMC12162880; doi:10.1038/s41467-025-60652-1)
Supplement: Supplementary file 3 — Source Data [file 41467_2025_60652_MOESM3_ESM.zip › figure-4-A-import-cost-range.csv]

	min	max
hydrogen	73.79938725614664	93.03568814945237
ammonia	97.32710093881933	97.32710093881933
methane	121.78303016262895	122.89659204301168
methanol	120.97590316310612	120.97590316310612
Fischer-Tropsch	125.10085876238449	125.10085876238449
HBI	434.3675057307706	434.3675057307706
steel	531.0664467419563	531.0664467419563
