# Supplementary material for: Green energy and steel imports reduce Europe’s net-zero infrastructure needs
Source: Nat Commun. 2025 Jun 12;16:5302. doi: 10.1038/s41467-025-60652-1 (PMC12162880; doi:10.1038/s41467-025-60652-1)
Supplement: Supplementary file 3 — Source Data [file 41467_2025_60652_MOESM3_ESM.zip › figure-4-B-composition.csv]

	hydrogen	ammonia	methane	methanol	Fischer-Tropsch	HBI	steel
heat revenue	-1.4090340383967899	-8.173370887761045		-0.5920711272562128	-1.4564242807303174
iron ore / HBI cost						155.40103364435362	482.42080627616957
component cost	32.77348926016965	17.985287519959712		11.30182644870012	12.305068551050635	97.54035843069792	78.87663452596132
electricity cost	51.479825641107375	10.94911316318857		11.827755430433191		45.71646396998578	30.969940938464994
hydrogen cost		98.54932832879405		95.92553202634652	108.01331837733467	183.7630011643927
carbon dioxide cost				37.590253035986144	38.96804498614024
