# Supplementary material for: Green energy and steel imports reduce Europe’s net-zero infrastructure needs
Source: Nat Commun. 2025 Jun 12;16:5302. doi: 10.1038/s41467-025-60652-1 (PMC12162880; doi:10.1038/s41467-025-60652-1)
Supplement: Supplementary file 3 — Source Data [file 41467_2025_60652_MOESM3_ESM.zip › figure-4-B-domestic-cost-range.csv]

	min	max
hydrogen	4.783405926871367	6.006850777775483
ammonia	0.6476182747176296	0.9247160791158393
methane
methanol	0.4134042191942342	0.26408779483617195
Fischer-Tropsch	2.3100045410728853e-05	0.06175564586078508
HBI	3.435704212506607e-05	0.003694013127415019
steel	2.5007307499436138e-05	0.0012920785443384375
