# Supplementary material for: Green energy and steel imports reduce Europe’s net-zero infrastructure needs
Source: Nat Commun. 2025 Jun 12;16:5302. doi: 10.1038/s41467-025-60652-1 (PMC12162880; doi:10.1038/s41467-025-60652-1)
Supplement: Supplementary file 3 — Source Data [file 41467_2025_60652_MOESM3_ESM.zip › figure-4-B-hydrogen-cost.csv]

Bus	0
AL0 0	80.7237208044956
DK0 0	83.2359748046672
DK1 0	82.28398154937534
EE0 0	81.82099126005552
ES0 0	82.41571658229019
ES0 3	82.83475691207954
ES0 5	83.526691268906
ES0 6	83.13742694365514
ES2 0	82.2751765092656
FI1 0	85.147381901835
FI1 1	82.10741892173975
FI1 2	81.1310740238083
FR0 10	82.55234613439103
FR0 5	81.43966199730204
FR6 0	78.06087493600886
GB3 10	81.45499888962354
GB3 2	83.81568192984732
GB3 3	83.44784843890788
GB3 4	83.12869435454162
GB3 5	83.22765929940138
GB3 6	82.20771544083543
GB3 7	81.81606927497306
GB3 8	83.95109834345952
GB3 9	83.26299297174891
GB4 0	85.42743191460434
GR0 0	80.58835225921507
GR0 1	80.63852524459183
IE4 0	84.07985127202876
IE4 1	84.10606283816277
IT0 0	80.34082291268139
IT0 2	80.97199375777865
IT0 4	80.32782851358378
IT0 7	79.79381945969
IT5 0	79.57949101977793
LV0 0	80.81063507128262
NL0 1	82.79599072200772
NO1 0	85.51875920107611
NO1 1	88.85113164065571
PL0 1	81.90235504088814
PL0 2	82.02504786399388
RO0 0	82.3117472097274
SE1 1	82.25415146476732
SE1 2	80.95559823297312
SE1 3	82.45797920788789
