# Supplementary material for: Green energy and steel imports reduce Europe’s net-zero infrastructure needs
Source: Nat Commun. 2025 Jun 12;16:5302. doi: 10.1038/s41467-025-60652-1 (PMC12162880; doi:10.1038/s41467-025-60652-1)
Supplement: Supplementary file 3 — Source Data [file 41467_2025_60652_MOESM3_ESM.zip › figure-4-B-hydrogen-production.csv]

Link	generators
AL0 0	0.00500050720250542
DK0 0	91.96565800389325
DK1 0	2.955379483018881
EE0 0	0.007316678792804306
ES0 0	14.094932511023396
ES0 3	30.228208899103585
ES0 5	31.109531297107306
ES0 6	24.50315022499225
ES2 0	0.34370137010066637
FI1 0	5.251816823244265
FI1 1	32.63851330040215
FI1 2	4.4770361654498245
FR0 10	50.526439819117506
FR0 5	22.3583799348711
FR6 0	0.018045810760948574
GB3 10	22.813408362475776
GB3 2	37.86545445596778
GB3 3	9.723064906200726
GB3 4	63.01043994518244
GB3 5	15.282642833086173
GB3 6	8.153759624338216
GB3 7	6.696657903398764
GB3 8	52.41065107676788
GB3 9	55.077665145439596
GB4 0	43.01018134533601
GR0 0	9.738366307782055
GR0 1	34.25034687335235
IE4 0	32.26167765088246
IE4 1	4.906349500418352
IT0 0	0.07712583311670182
IT0 2	27.931289765465383
IT0 4	12.50409561866789
IT0 7	10.479912485409836
IT5 0	6.255148866659847
LV0 0	4.397179254911699
NL0 1	32.76330640369329
NO1 0	8.149302548801941
NO1 1	0.27022522371424845
PL0 1	5.773234106667528
PL0 2	0.24117283105614976
RO0 0	3.3216943235841847
SE1 1	0.028773946717452297
SE1 2	9.309139612637294
SE1 3	13.680491018335026
