# Supplementary material for: Green energy and steel imports reduce Europe’s net-zero infrastructure needs
Source: Nat Commun. 2025 Jun 12;16:5302. doi: 10.1038/s41467-025-60652-1 (PMC12162880; doi:10.1038/s41467-025-60652-1)
Supplement: Supplementary file 3 — Source Data [file 41467_2025_60652_MOESM3_ESM.zip › figure-4-C-composition.csv]

	hydrogen	ammonia	methane	methanol	Fischer-Tropsch	HBI	steel
heat revenue	-1.201671523733644			-0.4490245439392759	-1.0159056208213324
iron ore / HBI cost
component cost	32.87989024465698			11.924442720741473	12.707671271315458
electricity cost	43.84594743539266			10.558641586173279
hydrogen cost				87.68090665178039	99.36808067888481
carbon dioxide cost				15.639072756005783	16.212290231304863
