# Supplementary material for: Green energy and steel imports reduce Europe’s net-zero infrastructure needs
Source: Nat Commun. 2025 Jun 12;16:5302. doi: 10.1038/s41467-025-60652-1 (PMC12162880; doi:10.1038/s41467-025-60652-1)
Supplement: Supplementary file 3 — Source Data [file 41467_2025_60652_MOESM3_ESM.zip › figure-4-C-domestic-cost-range.csv]

	min	max
hydrogen	3.9552163265101115	7.021210071952382
ammonia
methane
methanol	0.0004501804150578437	0.1200258887852641
Fischer-Tropsch	6.6914474913915e-05	0.09192877988026282
HBI
steel
