# Supplementary material for: Green energy and steel imports reduce Europe’s net-zero infrastructure needs
Source: Nat Commun. 2025 Jun 12;16:5302. doi: 10.1038/s41467-025-60652-1 (PMC12162880; doi:10.1038/s41467-025-60652-1)
Supplement: Supplementary file 3 — Source Data [file 41467_2025_60652_MOESM3_ESM.zip › figure-4-C-hydrogen-cost.csv]

Bus	0
DK0 0	75.82045400649343
ES0 0	75.15570477321955
ES0 3	75.3796259374434
ES0 5	75.65950827398937
ES0 6	75.21084197662904
ES2 0	74.79944131865379
FI1 0	76.55275871633283
FI1 1	73.91080829786905
FI1 2	72.1125477088407
FR0 10	74.85025759291781
FR0 5	74.10177534387319
GB3 10	74.1537883677333
GB3 2	76.37347726483539
GB3 3	76.09529192399548
GB3 4	76.07587485369422
GB3 5	76.2423115130147
GB3 6	75.1001051156967
GB3 7	74.71956834384486
GB3 8	76.35026198896674
GB3 9	76.26747219376233
GB4 0	77.64861914480345
GR0 1	71.56894982980589
IE4 0	76.26913881111543
IE4 1	76.99805766211388
IT0 0	71.92406386599131
IT0 2	73.14639329073633
IT0 4	71.98433328892948
IT5 0	71.61363549092096
LV0 0	73.0755275165656
NL0 1	75.49180114658343
NO1 0	76.38977287648994
NO1 1	79.30222590728806
PL0 1	73.8374753333434
SE1 0	82.54537622826838
SE1 2	73.1386764100306
SE1 3	73.66663266084068
