# Supplementary material for: Green energy and steel imports reduce Europe’s net-zero infrastructure needs
Source: Nat Commun. 2025 Jun 12;16:5302. doi: 10.1038/s41467-025-60652-1 (PMC12162880; doi:10.1038/s41467-025-60652-1)
Supplement: Supplementary file 3 — Source Data [file 41467_2025_60652_MOESM3_ESM.zip › figure-4-C-hydrogen-production.csv]

Link	generators
DK0 0	81.05294519815621
ES0 0	7.565352586823226
ES0 3	22.443849535845523
ES0 5	24.32173966413273
ES0 6	11.304063049147718
ES2 0	0.39646214248228645
FI1 0	4.677165325786144
FI1 1	13.521670511460535
FI1 2	3.5705978421051867
FR0 10	37.75815436767165
FR0 5	9.339140374219715
GB3 10	16.944676115848775
GB3 2	23.66412969743138
GB3 3	5.518968624981453
GB3 4	51.36327140784062
GB3 5	12.300836539517213
GB3 6	7.966640059247864
GB3 7	8.552285425768128
GB3 8	25.5004336847562
GB3 9	47.58914668462084
GB4 0	37.40236444783785
GR0 1	21.964327372690004
IE4 0	19.040626339037207
IE4 1	2.261927757705901
IT0 0	0.0032143752100856023
IT0 2	27.131297771056957
IT0 4	0.032321305116913106
IT5 0	0.8824215444035285
LV0 0	3.8105820881339834
NL0 1	26.81067669066065
NO1 0	6.711010293802658
NO1 1	0.4308280901915807
PL0 1	0.233748523919344
SE1 0	8.609716376294136
SE1 2	11.680999044508468
SE1 3	2.3454345664974587
