# Supplementary material for: Green energy and steel imports reduce Europe’s net-zero infrastructure needs
Source: Nat Commun. 2025 Jun 12;16:5302. doi: 10.1038/s41467-025-60652-1 (PMC12162880; doi:10.1038/s41467-025-60652-1)
Supplement: Supplementary file 3 — Source Data [file 41467_2025_60652_MOESM3_ESM.zip › figure-5-A.csv]

	2040	2030	2050
no imports	0.0	0.0	0.0
+30%	0.35	0.92	0.19
+20%	1.26	1.89	0.94
+10%	2.59	3.32	2.07
+/- 0%	4.44	5.43	3.63
-10%	6.53	7.75	5.55
-20%	8.96	10.26	7.94
-30%	12.0	13.29	11.46
-40%	15.92	16.8	15.45
-50%	20.29	21.11	19.86
