# Supplementary material for: Green energy and steel imports reduce Europe’s net-zero infrastructure needs
Source: Nat Commun. 2025 Jun 12;16:5302. doi: 10.1038/s41467-025-60652-1 (PMC12162880; doi:10.1038/s41467-025-60652-1)
Supplement: Supplementary file 3 — Source Data [file 41467_2025_60652_MOESM3_ESM.zip › figure-5-B.csv]

	no imports	+30%	+20%	+10%	+/- 0%	-10%	-20%	-30%	-40%	-50%
European system	834.6277655253481	750.1635602457	706.299767233887	661.539130558428	620.483911599663	604.676971724742	574.710150506402	514.791772178272	490.776677256456	471.191835409805
electricity imports (HVDC)	0.0	10.809609112598	8.288378522401	7.644092694864	8.653072130085999	9.675774035975	7.092018808254	3.9318280977380002	2.605088175146	1.843760446107
import pipeline-h2	0.0	11.899541124011	29.305749823791004	35.548139299709	43.456548227004006	39.935078303127995	31.084538130342004	28.03204770564	24.225673705651996	14.961280130288
import shipping-ftfuel	0.0	2.444222224291	55.893174707087	68.805519339751	62.550473265357	56.296138588313006	65.719686315362	103.65838700230901	89.23384570523301	74.84612102607299
import shipping-hbi	0.0	0.005914818871	7.896019100000001e-05	0.000120520971	0.00014881909599999998	0.00011962449800000001	0.000100213591	0.000106712732	0.002428895383	0.001104606257
import shipping-lch4	0.0	0.06794948738800001	0.0007289257689999999	0.000629337172	0.0006163430290000001	0.000994077407	0.0017520490769999998	0.002095774102	16.435179319120003	35.424310266367
import shipping-lh2	0.0	1.845188891098	1.125067405038	1.228885785078	1.041427268646	1.3973284883190003	9.305173731050001	15.534014994161	19.036023612250997	17.253402021653002
import shipping-lnh3	0.0	10.034738220157	9.975675607472999	9.144555917574	8.3134414104	7.482094073418001	6.65079680719	5.819517855901	4.985296252356	4.158061828258
import shipping-meoh	0.0	44.456175209396	13.206630634620002	29.080538717171002	26.437734632102	36.674971244126	43.990382479358004	44.10866685007	38.518455715053	32.319138275621
import shipping-steel	0.0	0.0061768826030000005	8.103862e-05	0.000150317919	26.608023887116	23.947404901318002	21.286838786048	18.626025930508	15.961822054436	13.303258480413
