# Supplementary material for: Green energy and steel imports reduce Europe’s net-zero infrastructure needs
Source: Nat Commun. 2025 Jun 12;16:5302. doi: 10.1038/s41467-025-60652-1 (PMC12162880; doi:10.1038/s41467-025-60652-1)
Supplement: Supplementary file 3 — Source Data [file 41467_2025_60652_MOESM3_ESM.zip › figure-5-C.csv]

	2040	2030	2050
no imports	0.0	0.0	0.0
+30%	2.78	3.6	2.19
+20%	2.91	3.74	2.25
+10%	3.52	4.41	2.8
+/- 0%	4.44	5.43	3.63
-10%	5.92	7.06	4.89
-20%	8.17	9.54	6.96
-30%	10.83	12.23	9.91
-40%	14.17	15.21	13.42
-50%	18.06	18.98	17.39
