# Supplementary material for: Green energy and steel imports reduce Europe’s net-zero infrastructure needs
Source: Nat Commun. 2025 Jun 12;16:5302. doi: 10.1038/s41467-025-60652-1 (PMC12162880; doi:10.1038/s41467-025-60652-1)
Supplement: Supplementary file 3 — Source Data [file 41467_2025_60652_MOESM3_ESM.zip › figure-5-D.csv]

	no imports	+30%	+20%	+10%	+/- 0%	-10%	-20%	-30%	-40%	-50%
European system	834.6277655253481	676.323518194583	648.068901427823	629.497849333075	620.483911599663	592.939407252349	589.071633782164	567.66359506064	513.277218738496	484.29711067736
electricity imports (HVDC)	0.0	10.415860259284	9.3015030431	8.776361792353	8.653072130085999	9.117388797669	9.399995697512999	6.49526747564	4.53105507212	2.9750708456900004
import pipeline-h2	0.0	87.533466340841	79.711133782139	59.944408815256	43.456548227004006	0.0006697212200000001	5.9654818e-05	8.7541425e-05	0.001201345987	9.0427497e-05
import shipping-ftfuel	0.0	0.000540880679	23.201979248980997	54.749847362503	62.550473265357	113.68957375571401	117.893055923815	103.364484456998	89.530196374366	74.935768187415
import shipping-hbi	0.0	0.00204100964	0.000408489887	0.001681368913	0.00014881909599999998	0.00043022084399999997	5.2649797e-05	6.809086e-05	0.001754924203	9.793752599999999e-05
import shipping-lch4	0.0	0.004606187276	0.000864864112	0.004279189950000001	0.0006163430290000001	0.004419708713000001	0.001553712326	18.236222667903	57.716494036934	65.779574056301
import shipping-lh2	0.0	1.6708341463110001	0.867213154266	0.689447921698	1.041427268646	1.1724845312680001	0.001009675857	0.000795788492	0.0139784889	0.00075147534
import shipping-lnh3	0.0	8.87959433324	8.880523503726	8.312257795342	8.3134414104	2.834537883575	0.868147496268	6.0996134e-05	0.63503167175	2.277217348105
import shipping-meoh	0.0	0.000608949014	13.698802470009001	16.663489253194	26.437734632102	38.947134880549	49.209941134095004	44.079344403571	38.636481740417	32.510734047493
import shipping-steel	0.0	26.604104323262	26.607485099583002	26.603764415846	26.608023887116	26.509595247686	0.000166023925	4.413660867193	11.992394083778	21.089112560165002
