# Supplementary material for: Green energy and steel imports reduce Europe’s net-zero infrastructure needs
Source: Nat Commun. 2025 Jun 12;16:5302. doi: 10.1038/s41467-025-60652-1 (PMC12162880; doi:10.1038/s41467-025-60652-1)
Supplement: Supplementary file 3 — Source Data [file 41467_2025_60652_MOESM3_ESM.zip › figure-5-E.csv]

	2040	2030	2050
no imports	0.0	0.0	0.0
+30%	0.35	0.65	0.19
+20%	1.24	1.7	0.94
+10%	2.57	3.19	2.06
+/- 0%	4.44	5.43	3.63
-10%	6.8	8.12	5.73
-20%	9.81	11.17	8.67
-30%	13.53	14.94	12.87
-40%	18.4	19.44	17.8
-50%	23.97	24.95	23.36
