# Supplementary material for: Green energy and steel imports reduce Europe’s net-zero infrastructure needs
Source: Nat Commun. 2025 Jun 12;16:5302. doi: 10.1038/s41467-025-60652-1 (PMC12162880; doi:10.1038/s41467-025-60652-1)
Supplement: Supplementary file 3 — Source Data [file 41467_2025_60652_MOESM3_ESM.zip › figure-5-F.csv]

	no imports	+30%	+20%	+10%	+/- 0%	-10%	-20%	-30%	-40%	-50%
European system	834.6277655253481	759.902233308918	713.94771841067	669.103167588649	620.483911599663	576.2753151624499	533.753163669347	466.499851156181	416.06450829412	389.119500732552
electricity imports (HVDC)	0.0	0.00024714980500000004	0.000316081477	0.00046219577300000004	8.653072130085999	34.732273164328	51.56308589036399	60.573875314396	67.216209358715	67.064889566142
import pipeline-h2	0.0	11.525519070435	29.095245333689	35.729789755700004	43.456548227004006	39.782204411321	28.643110171024	13.213263061724	12.345544269118	5.9715559011709995
import shipping-ftfuel	0.0	3.471082860608	56.977219638334	68.80470661577499	62.550473265357	56.296318836496	70.01810302027	103.45250010549	89.336842714666	74.90423087922501
import shipping-hbi	0.0	3.6911631999999995e-05	7.8275826e-05	0.000118239819	0.00014881909599999998	0.000158823008	0.000102637736	0.00011147353699999999	0.004774013755	0.0035113015359999997
import shipping-lch4	0.0	0.000595039107	0.000768986241	0.000683319327	0.0006163430290000001	0.001067669175	0.0014428464460000002	0.0022352309099999998	26.903811208440004	42.80111916709
import shipping-lh2	0.0	1.947377458689	1.1683866118969999	1.313270578702	1.041427268646	1.3207026788920002	3.7689564902829997	9.269280127489	9.732158575492	5.020222557474
import shipping-lnh3	0.0	9.959814187413	9.975389035077999	9.144608777666999	8.3134414104	7.48203639889	6.650781649311	5.81967500746	4.984385375292	4.155483519887
import shipping-meoh	0.0	44.901705085098996	13.137341980346001	29.080768177703	26.437734632102	38.053880621734	37.101254887001	44.208665373736	38.496383403842	32.256370033199
import shipping-steel	0.0	3.6067561e-05	7.9342851e-05	0.00014918770499999998	26.608023887116	23.947429446367	21.286794316797	18.626157268245	15.958180022718	13.299860422952
