# Supplementary material for: Green energy and steel imports reduce Europe’s net-zero infrastructure needs
Source: Nat Commun. 2025 Jun 12;16:5302. doi: 10.1038/s41467-025-60652-1 (PMC12162880; doi:10.1038/s41467-025-60652-1)
Supplement: Supplementary file 3 — Source Data [file 41467_2025_60652_MOESM3_ESM.zip › figure-6-A.csv]

import cost variation [%]	0.0	201.0	500.0	682.0	1000.0	1011.0	1357.0	1500.0	1609.0	1756.0	2000.0	2010.0	2646.0	3000.0	3167.0	4000.0	5000.0	6000.0	7000.0	8000.0	9000.0	10000.0
-50%	834.6277655253482		738.6313414407699		665.9951334240438			602.0540696501909			553.133935821063			477.17980317276306	471.19183540980504	433.197511466045	401.829014549664	371.07886559179394	350.97303958409304	326.05304281123193	309.00045875430294	298.38812080845
-30%	834.6277655253482		738.7568035689089		667.381576217052			603.0959101779499			554.1337244866778		514.7917721782719	494.20592425275606		445.969579545213	408.12305636127604	373.72096030356397	348.40254242894804	331.8711642688069	315.51762793818403	303.089041962799
-20%	834.6277655253482		738.8819223183709		667.492825451123			603.785064688366			574.9027881657611	574.7101505064021		521.3198152061441		456.529711635872	413.27514170601995	376.642681583959	352.948703513248	336.39556949405903	321.403142367567	311.309375910226
-10%	834.6277655253482		739.2614976936039		668.7355570623761			619.964215146724		604.676971724742	592.028329697135			535.411777474179		473.9483832166301	424.8162963726581	387.863347316768	369.5532295187711	347.39822807491703	334.155720761324	320.92043084403707
+-0%	834.6277655253482		739.7714166050648		670.7834223969551			628.0221952633398	620.483911599663		596.6439831503601			542.15214850269		496.00861371957603	437.68654100118	402.5730458146411	392.74621955381804	358.70141547371105	345.7910522944551	329.38268274587296
+10%	834.6277655253482		756.4402743737379		694.8045520814981		661.539130558428	651.7624658102692			620.7883467718531			566.8686028094079		522.8016424593931	477.80915458492	435.246596492874	411.354973256823	380.086736137368	371.400843329277	356.087288530047
+20%	834.6277655253482		757.206217987453		706.9845443900718	706.2997672338871		672.1012797371598			638.9450853181722			584.7264674087901		536.585464920015	510.46911409575205	458.6306550241459	438.5047628288341	405.0357902943679	388.84863848906	374.094736650534
+30%	834.6277655253482		765.3987114825209	750.1635602457	723.952840825477			692.675520179412			664.016868545394			601.942373063565		548.083043429123	527.282560136678	504.47347573715894	441.603972085595	423.714795582903	394.963786237764	381.06079820981296
+50%	834.6277655253482	820.2323231262502	803.748019430298		777.336568075155			750.1512546301531			724.547294998345			665.6468789764698		632.6789767099209	587.409878383113	527.4240000475419	494.266686577662	455.458124574447	430.80392873071094	400.83339327061907
