# Supplementary material for: Green energy and steel imports reduce Europe’s net-zero infrastructure needs
Source: Nat Commun. 2025 Jun 12;16:5302. doi: 10.1038/s41467-025-60652-1 (PMC12162880; doi:10.1038/s41467-025-60652-1)
Supplement: Supplementary file 3 — Source Data [file 41467_2025_60652_MOESM3_ESM.zip › figure-6-B.csv]

technology	0.0	500.0	1000.0	1500.0	1609.0	2000.0	3000.0	4000.0	5000.0	6000.0	7000.0	8000.0	9000.0	10000.0
transmission lines	35.317964426426	33.627565255473996	31.838804578647	32.2863884801	32.180423216365	31.963426146071	30.454974855478	28.6155910258	27.891733092773002	29.040956115793996	29.30511202344	31.04756878805	32.308592728305996	32.169025138692
electricity distribution grid	69.863544967598	67.638058889072	65.329507588248	66.2054777215	66.27224903350199	66.392775557749	66.197096480118	65.55088476713	65.464496105521	65.34974412770501	64.378606637921	64.025840553848	63.799920459536	63.698558986646006
hydroelectricity	44.242967170899	44.242951453188	44.243085978517	44.243080155998	44.243105792642	44.242952882714	44.243057118508	44.242889689399995	44.242832817136	44.242637469589	44.242628277981	44.242533460487	44.24226312156299	44.242079711464996
nuclear	44.125768390164005	44.123064649885	44.123449373278	44.107910716441005	44.106671022379	44.102416363421995	44.042781671332	44.012434706488	44.036859120583	44.101110641316005	44.170727741965	44.185321445086	44.187859789785996	44.187648141617004
biomass	48.878094910296	47.538739165051	46.269404982496	46.268559548461	46.268244274047	46.267916772938	46.268847400055	46.483805390714004	16.158262884937	17.226138999825	19.425685798302	18.835386741498	18.626619464168	18.724978990657
onshore wind	93.31692163111501	83.113057176075	70.68621832655299	64.44909072061	63.613029544732	59.995578658541	45.686373557108	31.651964098193	23.95341919675	18.958211411476	14.387660712983	12.970516830348	12.158925618226	10.468879672498
offshore wind	117.087850317427	105.279523856586	95.350370030287	87.677436750994	86.397229385981	83.15611004694401	71.109665977462	54.571448207432	46.123340059737004	34.840235373584996	24.129816717045	10.774744066236	1.909707074727	0.482476029071
solar	123.03155213458201	103.359262153719	91.44724055206301	77.394519198041	74.45571640330401	64.734662616956	47.689440266259	37.418958665834	30.856815090527	23.494499322697	20.883783679116004	17.857221025181	11.387081891151	6.721952436535999
power-to-heat	70.185823394075	64.299094666421	57.547580220388	59.397482544304	59.472159193558	59.585352083881006	59.111006847929	56.10707612865801	53.521335482985	43.262504178792	32.698463126433005	21.572935330564	15.718371090574998	13.789624996626
gas-to-power/heat	22.408512597391997	24.64898835577	30.2679562243	31.45619927932	31.45549833966	31.435088333981	31.557104096000998	33.922115778266004	34.847138404005	34.915707943002	37.312085203794	43.306614477302	50.209516277774	52.827268575409
carbon capture and storage	18.18634194301	16.307213658802	14.762799120172998	14.762651091578999	14.762438152415001	14.763370782398002	14.762583188511	14.764507755049	15.394712568125	14.763485516982001	16.141132774511	15.852537330284	16.250844933933	15.314328886484
hydrogen production	61.70908451961301	47.976779198276	34.344641237246	20.389101344521002	19.234181452426	16.457886224589	12.344285699252	7.280500133473	4.177461826830999	5.572358986426	4.562724786663001	4.2703441958	2.8120720689809997	2.3208911467649997
hydrogen storage	1.66444169859	1.6976672008859999	0.90076813846	0.474151427158	0.437444076183	0.32787958826200003	0.17271352594	0.14530778207300002	0.079712189876	0.052832234517	0.137400574984	0.071791027216	0.002182340782	0.00020036230799999998
hydrogen conversion	19.285537485916	16.842965660196	12.553506902972998	12.017517351572	11.955726489735	11.799049284860999	11.66378526758	11.460911910447	10.743013464139	8.840979324071	10.538143304693001	10.206300978817	10.775438441064	14.595605924549
battery	26.422805007334	19.446314891483	15.910417754545001	11.237113647758001	9.899544665058999	5.445220037317	0.000464420339	0.003650878805	0.0065029865470000005	0.002590891871	0.000463850357	0.00025662105	0.000515865438	0.0006888833349999999
fossil	15.928748119577001	14.567555874389	11.773203100193998	11.765346246933998	11.764779269451001	11.760545925329	11.754759862847	11.765922425548998	11.702709356288999	12.076600392236001	12.291336459911003	12.593859649891	12.667550254774001	1.9849585593819998
other	22.971806811333998	5.062614499792	3.434468288587	3.890169038049	3.965471288224	4.213751844407	5.093208267971	8.010644376265	8.486196354419	5.832452884757	18.140447883719002	6.887642952053	8.733590873671	7.853516303833
external onwind	0.0	2.6469779999999997e-05	4.2425421e-05	0.8010124337240001	1.527096922781	4.263073919909	11.458862504476	22.63664980424	29.941973369976	43.855217261692005	52.97855684343	60.349524298804	62.794075180501	64.102297571486
external solar	0.0	2.2199741000000002e-05	3.6462375e-05	1.220266324272	2.6758587777389997	8.599480268375	25.840525494974	37.966606662994	44.16281813463699	57.987665929919	62.387741550768	68.427774275322	72.235598399801	72.24451713462001
external battery	0.0	3.2807046e-05	4.1100872e-05	0.665738861052	1.494284413553	4.908667921207	14.202281482228999	19.515800264909	22.06020555794	28.271075017297996	29.515039090779	32.066563226784	34.110063567804	33.815063091039995
import hvdc-to-elec	0.0	6.5403671e-05	9.473094200000001e-05	1.436472039759	2.955832016013	8.774658445687999	27.205877135176998	46.470955862890996	57.209029724268	79.50015624525301	96.83958668328602	110.194780817283	119.072589215833	120.847918029561
import pipeline-h2	0.0	5.0887384e-05	5.979933907992	40.446961060315	43.456548227004006	50.569450401685	61.292737357978	78.76467754429301	95.438611255054	84.050610088722	142.45551118596103	174.30860347139298	235.76656047302203	251.032723246838
import shipping-lh2	0.0	0.66536241442	1.6991142440290001	1.110205597399	1.041427268646	0.774943270682	0.8114709607	5.588630316295999	19.706051018009	32.609448876418	51.973433800724	58.46179034143099	83.462610187824	172.875518256302
import shipping-lnh3	0.0	1.662915197095	8.313401694249	8.313232248678	8.3134414104	8.313223165697	8.880273556429001	8.876276936661	8.877283084677	9.068624794053	9.069618850679001	9.069833548347999	9.069852670114999	9.069969228698
import shipping-lch4	0.0	0.000399453561	0.000424032663	0.000617796862	0.0006163430290000001	0.0007955107230000001	0.0008211191059999999	0.013849709491	0.024694153830999998	0.008459402158	0.001623882438	0.0040518371139999995	0.004855150705	10.626743395594
import shipping-meoh	0.0	35.765079002579	25.515651792579	26.437698578606998	26.437734632102	26.437682506467	26.438328345400002	26.446352795574	32.601437979048	6.34984956427	2.912652051291	17.451985427342	18.940206045474	14.018449130368
import shipping-ftfuel	0.0	9.408393124439	62.548869682217	62.550114241314006	62.550473265357	62.550696905386005	62.55048957169	62.551688009369	93.380989404755	147.65278290241199	140.864972437826	149.0236353775	149.023239523243	149.734997319359
import shipping-hbi	0.0	7.3367926e-05	0.00014761204600000001	0.000163365326	0.00014881909599999998	0.00019366938899999998	0.000233076854	13.452749848670999	22.548187965763	22.722788769275002	0.00027487770699999997	22.724159596353	22.723980937396	22.723978472619
import shipping-steel	0.0	26.607458767138	26.60792654473	26.607920047196	26.608023887116	26.60787966247	26.607984898479	10.730360387620001	0.001711570965	0.00047483913199999997	7.9231838e-05	0.000113342379	0.00013978350700000002	0.000192192654
