# Supplementary material for: Green energy and steel imports reduce Europe’s net-zero infrastructure needs
Source: Nat Commun. 2025 Jun 12;16:5302. doi: 10.1038/s41467-025-60652-1 (PMC12162880; doi:10.1038/s41467-025-60652-1)
Supplement: Supplementary file 3 — Source Data [file 41467_2025_60652_MOESM3_ESM.zip › figure-7-A-battery_choropleth.csv]

name	battery
AL0 0	83.50474536268624
AT0 0	102.94553786354422
AT0 1	94.49192824891023
BA0 0	36.454469061788494
BE0 0	62.30433540111929
BE0 1	84.92784622941204
BG0 0	44.61240909755833
BG0 1	35.984461275964165
CH0 0	260.85346419029247
CZ0 0	69.30160833377636
CZ0 1	78.82443931370729
DE0 0	87.77562320472065
DE0 1	90.87989374981935
DE0 10	57.92336034293644
DE0 11	47.374209383699664
DE0 12	42.75069127120366
DE0 13	70.16614087875087
DE0 14	186.24400993519544
DE0 15	45.633290131907835
DE0 2	89.22497941050092
DE0 3	45.832122823296295
DE0 4	81.81224877760755
DE0 5	49.00339897687069
DE0 6	33.988893889775724
DE0 7	111.28789156921282
DE0 8	73.9546888637479
DE0 9	79.06008063116005
DK0 0	44.86528996176507
DK1 0	21.675554572630155
EE0 0	19.874597413724704
ES0 0	272.2626515703606
ES0 1	197.59566573663744
ES0 2	125.4626718850771
ES0 3	451.11323752934555
ES0 4	61.47474850578796
ES0 5	44.78264858263091
ES0 6	431.0890819045834
ES0 7	41.72001801031627
ES2 0	12.0059190064769
FI1 0	14.760951906735558
FI1 1	50.57841889757681
FI1 2	24.505552585631875
FR0 0	60.45564045897665
FR0 1	80.46972657075784
FR0 10	57.574627016990156
FR0 2	67.6756344391833
FR0 3	62.04521894279771
FR0 4	112.01925075629185
FR0 5	212.07992027632713
FR0 6	272.9994951719378
FR0 7	65.12247950389722
FR0 8	42.022944171555466
FR0 9	49.887499566724536
FR6 0	28.23265469388127
GB3 0	158.53477026513812
GB3 1	86.21125923020597
GB3 10	45.1267405720574
GB3 2	53.245987388345604
GB3 3	100.22656928953546
GB3 4	47.53527558145904
GB3 5	30.906037319274965
GB3 6	44.1783700208041
GB3 7	44.13420146955568
GB3 8	8.749123243647839
GB3 9	89.41406047303434
GB4 0	19.835057615602476
GR0 0	164.71943131709054
GR0 1	192.492589144795
HR0 0	43.12402586817134
HU0 0	57.35204324687318
HU0 1	37.9516809042202
IE4 0	25.31606503262641
IE4 1	31.014905506904988
IT0 0	277.9558580584944
IT0 1	181.56095159108924
IT0 2	245.23567498075388
IT0 3	102.6526809671012
IT0 4	151.10203749863936
IT0 5	170.73527916179123
IT0 6	190.6622112255438
IT0 7	219.41048505158494
IT0 8	54.50959002938636
IT0 9	125.80811604341207
IT5 0	106.42572865547555
LT0 0	41.92020369673146
LU0 0	10.76193263441239
LV0 0	18.179833546294397
ME0 0	6.963963196097156
MK0 0	73.18301236496029
NL0 0	104.43741970478865
NL0 1	112.511766370019
NO1 0	18.103815650454642
NO1 1	5.184215943116948
NO1 2	33.54763490031707
NO1 3	0.41319679523711195
PL0 0	96.03895870038833
PL0 1	72.55824318259637
PL0 2	53.366334559168884
PL0 3	43.82563887165803
PL0 4	104.82791835334262
PL0 5	136.17265372017815
PL0 6	102.21927366604538
PT0 0	137.37835399651243
RO0 0	56.89632818059003
RO0 1	58.517482338656045
RO0 2	57.85264795044498
RS0 0	42.61766884518069
RS0 1	32.50321871321387
SE1 0	6.325389941754732
SE1 1	58.337661869174454
SE1 2	12.65776870496016
SE1 3	44.8596518624954
SI0 0	29.1357686026735
SK0 0	59.84042708336434
XK0 0	17.989083154266925
