# Supplementary material for: Green energy and steel imports reduce Europe’s net-zero infrastructure needs
Source: Nat Commun. 2025 Jun 12;16:5302. doi: 10.1038/s41467-025-60652-1 (PMC12162880; doi:10.1038/s41467-025-60652-1)
Supplement: Supplementary file 3 — Source Data [file 41467_2025_60652_MOESM3_ESM.zip › figure-7-A-bus_sizes.csv]

		0
AL0 0	other	-21.04868759496
AL0 0	solar	24.72119298502
AL0 0	solar rooftop	6.91352736362
AT0 0	hydro	14.12187848881
AT0 0	other	-55.34444117746
AT0 0	solar	72.36953585405
AT0 0	solar rooftop	5.09476606516
AT0 1	other	-81.28472768588
AT0 1	ror	15.74520240893
AT0 1	solar	19.2612331867
AT0 1	solar rooftop	13.82311739813
BA0 0	hydro	6.44759682258
BA0 0	other	-16.18277485987
BA0 0	solar rooftop	7.75681692459
BE0 0	onwind	13.201622177740001
BE0 0	other	-70.92121391191
BE0 0	solar	10.9395354175
BE0 0	solar rooftop	9.06293232848
BE0 1	onwind	5.905522577309999
BE0 1	other	-94.83979771359002
BE0 1	solar	26.35630034522
BE0 1	solar rooftop	12.80293294282
BG0 0	nuclear	23.32823112772
BG0 0	other	-25.153261522890002
BG0 0	solar rooftop	10.47027771719
BG0 1	other	-18.81257074265
BG0 1	solar rooftop	8.55079895965
CH0 0	hydro	23.07312126701
CH0 0	other	-143.97484781130998
CH0 0	ror	9.986812458820001
CH0 0	solar	142.83196913967
CH0 0	solar rooftop	19.05244091352
CZ0 0	onwind	32.90407739313
CZ0 0	other	-44.31052479986
CZ0 0	solar rooftop	9.54490432149
CZ0 1	other	-54.288254826410004
CZ0 1	solar rooftop	10.668569043549999
DE0 0	onwind	32.805901864039996
DE0 0	other	-64.29773418625999
DE0 0	solar rooftop	10.78601734241
DE0 1	other	-64.60493611657
DE0 1	solar	24.17071628318
DE0 1	solar rooftop	11.66594433207
DE0 10	other	-48.53320909842999
DE0 10	solar rooftop	7.33690351556
DE0 11	offwind-dc	107.55149811144
DE0 11	onwind	38.33097051046
DE0 11	other	-39.37645074227
DE0 11	solar rooftop	5.87443158692
DE0 12	other	-30.78301827369
DE0 12	solar rooftop	5.74939814504
DE0 13	other	-50.08742319602
DE0 13	solar	14.0486470289
DE0 13	solar rooftop	9.50135273301
DE0 14	onwind	20.220452794619998
DE0 14	other	-161.34591294883998
DE0 14	solar	11.75243924117
DE0 14	solar rooftop	23.26743470588
DE0 15	onwind	11.385633729690001
DE0 15	other	-34.96038487348
DE0 15	solar rooftop	5.71595287453
DE0 2	offwind-ac	8.94828029782
DE0 2	onwind	53.82977093857
DE0 2	other	-61.014179331150004
DE0 2	solar rooftop	11.58166517606
DE0 3	other	-28.402721196849996
DE0 3	solar rooftop	6.228339764809999
DE0 4	offwind-ac	5.36059519544
DE0 4	onwind	58.80841623013
DE0 4	other	-68.73600105897
DE0 4	solar rooftop	10.299292252739999
DE0 5	onwind	12.22941437913
DE0 5	other	-38.45316502925
DE0 5	solar	8.449877300039999
DE0 5	solar rooftop	6.3305607427399995
DE0 6	other	-28.604555888
DE0 6	ror	5.102521196910001
DE0 7	other	-97.7086062701
DE0 7	solar	26.80973493885
DE0 7	solar rooftop	14.76088331631
DE0 8	other	-81.93464889862001
DE0 8	solar rooftop	9.36716340831
DE0 9	onwind	15.216304583620001
DE0 9	other	-60.43533335651999
DE0 9	solar rooftop	9.84995914953
DK0 0	offwind-ac	63.859592864890004
DK0 0	offwind-dc	163.92774360305
DK0 0	onwind	109.0559365995
DK0 0	other	-241.31758420249002
DK1 0	offwind-ac	32.92756253634
DK1 0	offwind-dc	14.19604280199
DK1 0	onwind	21.366423474959998
DK1 0	other	-54.28746559207
DK1 0	solar	14.5992487015
EE0 0	onwind	14.113156017869999
EE0 0	other	-14.75432644142
ES0 0	other	-167.92479843587
ES0 0	solar	117.37509234848
ES0 0	solar rooftop	22.290567760480002
ES0 1	other	-109.64772979601
ES0 1	solar	88.09537870161999
ES0 1	solar rooftop	13.92323740347
ES0 2	other	-69.8730249584
ES0 2	solar	8.837011125210001
ES0 2	solar rooftop	26.6046698819
ES0 3	onwind	10.29065737916
ES0 3	other	-371.04678095062
ES0 3	solar	261.17294277109
ES0 3	solar rooftop	21.31215706228
ES0 4	onwind	7.93761585886
ES0 4	other	-61.29444090026999
ES0 4	solar	16.59458139187
ES0 4	solar rooftop	11.861389299979999
ES0 5	hydro	12.31389676159
ES0 5	offwind-ac	8.648895161250001
ES0 5	offwind-float	24.82003325414
ES0 5	onwind	109.34743681517
ES0 5	other	-142.65924836999
ES0 5	solar rooftop	7.7707456184299994
ES0 6	hydro	6.80421484447
ES0 6	other	-323.91460089111
ES0 6	solar	226.38374956347002
ES0 6	solar rooftop	13.99173347919
ES0 7	other	-35.15900982667
ES0 7	solar rooftop	8.29770069466
ES2 0	other	-2.04128321843
FI1 0	offwind-dc	5.74373334182
FI1 0	other	-24.39405107365
FI1 1	nuclear	13.922093480240001
FI1 1	offwind-ac	105.62832713767
FI1 1	offwind-dc	108.48819182144
FI1 1	other	-184.30632541765002
FI1 1	solar	6.656236870280001
FI1 1	solar rooftop	5.237589177729999
FI1 2	offwind-ac	14.5498082081
FI1 2	other	-49.44796305749
FR0 0	nuclear	16.84681424667
FR0 0	onwind	19.93845462444
FR0 0	other	-45.8449800152
FR0 0	solar	9.57818657825
FR0 0	solar rooftop	8.9392364619
FR0 1	nuclear	14.69913984211
FR0 1	other	-68.87356072225
FR0 1	ror	6.2755543652600005
FR0 1	solar rooftop	10.5180659022
FR0 10	nuclear	8.90366413469
FR0 10	offwind-ac	44.89626656185
FR0 10	offwind-dc	6.90766423024
FR0 10	onwind	76.20617638177
FR0 10	other	-154.45474878968
FR0 10	solar	29.64813145074
FR0 10	solar rooftop	8.209418458650001
FR0 2	hydro	7.60675134442
FR0 2	offwind-ac	7.78819456517
FR0 2	offwind-float	22.594525202489997
FR0 2	onwind	9.78352368464
FR0 2	other	-51.01704059841
FR0 2	solar rooftop	10.8461836359
FR0 3	nuclear	16.836020462590003
FR0 3	onwind	26.893878010279998
FR0 3	other	-47.27641051606
FR0 3	solar rooftop	8.13769871828
FR0 4	hydro	8.98604126938
FR0 4	other	-87.46692799199
FR0 4	ror	10.10397789967
FR0 4	solar	7.7636314892
FR0 4	solar rooftop	16.62457535993
FR0 5	hydro	9.77215111997
FR0 5	offwind-float	14.810957722929999
FR0 5	onwind	55.43774097987
FR0 5	other	-190.10606202433
FR0 5	ror	8.01904110255
FR0 5	solar	108.48639693186
FR0 5	solar rooftop	16.01920435108
FR0 6	nuclear	25.26482606571
FR0 6	offwind-ac	14.88983681295
FR0 6	offwind-dc	5.31890169156
FR0 6	onwind	84.64204890407001
FR0 6	other	-202.05246247795998
FR0 6	solar	8.90547687728
FR0 6	solar rooftop	36.15916760392
FR0 7	nuclear	14.70993432501
FR0 7	offwind-ac	20.49279209219
FR0 7	other	-46.64509792677
FR0 7	solar rooftop	10.11321600098
FR0 8	other	-29.52936797023
FR0 8	solar rooftop	5.8798509012
FR0 9	offwind-ac	21.29711973681
FR0 9	offwind-dc	16.46226387584
FR0 9	offwind-float	5.3753203555199995
FR0 9	onwind	67.46483285106001
FR0 9	other	-106.00795324044
FR0 9	solar	13.31137704235
FR0 9	solar rooftop	6.77284657506
FR6 0	other	-13.706372055270002
FR6 0	solar	13.18680242594
GB3 0	offwind-ac	10.995364061410001
GB3 0	onwind	21.38064425131
GB3 0	other	-126.57852979411
GB3 0	solar rooftop	25.20413104316
GB3 1	onwind	41.58256460013
GB3 1	other	-72.7407029112
GB3 1	solar rooftop	13.448431655950001
GB3 10	nuclear	59.618808804619995
GB3 10	offwind-ac	13.94489547033
GB3 10	offwind-dc	27.343347643940003
GB3 10	onwind	43.97278230448
GB3 10	other	-84.34809420807001
GB3 10	solar rooftop	7.338450007910001
GB3 2	offwind-ac	56.525073822159996
GB3 2	offwind-dc	20.524252719939998
GB3 2	onwind	134.92727469768
GB3 2	other	-205.91714601063998
GB3 2	solar rooftop	7.364690769399999
GB3 3	offwind-ac	38.48346779235
GB3 3	offwind-dc	27.83914051379
GB3 3	offwind-float	16.57242849668
GB3 3	onwind	69.58015643256
GB3 3	other	-188.10182285594
GB3 3	solar	18.080063103300002
GB3 3	solar rooftop	14.7342865916
GB3 4	nuclear	20.61193106117
GB3 4	offwind-ac	71.33824825801
GB3 4	offwind-float	66.10756153729
GB3 4	onwind	98.99014492020001
GB3 4	other	-237.70455696745003
GB3 4	solar	39.46033901888
GB3 4	solar rooftop	7.66093857479
GB3 5	offwind-ac	5.82695807634
GB3 5	onwind	35.728608538379994
GB3 5	other	-55.63925285035
GB3 6	offwind-ac	6.17203509656
GB3 6	offwind-dc	17.6168073451
GB3 6	onwind	40.54712774803
GB3 6	other	-66.04343429386
GB3 6	solar	5.12850785459
GB3 6	solar rooftop	7.024242676799999
GB3 7	offwind-ac	5.89315485286
GB3 7	onwind	26.586001832490002
GB3 7	other	-59.91660610662
GB3 7	solar	14.63157514658
GB3 7	solar rooftop	7.11785528208
GB3 8	offwind-ac	66.91204403985
GB3 8	offwind-dc	28.893627699360003
GB3 8	onwind	75.12095277594
GB3 8	other	-146.37603251884002
GB3 9	offwind-ac	11.33324070802
GB3 9	offwind-dc	117.16440826094001
GB3 9	onwind	58.72347330228
GB3 9	other	-178.80559236326
GB3 9	solar	5.15893995529
GB3 9	solar rooftop	13.74173924175
GB4 0	offwind-ac	16.15287277955
GB4 0	offwind-dc	39.39248324031
GB4 0	onwind	50.75376226812
GB4 0	other	-103.86523483524999
GR0 0	offwind-dc	7.74039517111
GR0 0	other	-112.18981458971
GR0 0	solar	75.54352928971
GR0 0	solar rooftop	11.90392738328
GR0 1	offwind-dc	19.65824658148
GR0 1	onwind	14.94708107244
GR0 1	other	-159.32687589409
GR0 1	solar	98.38789770209
GR0 1	solar rooftop	11.48093849817
HR0 0	hydro	6.44568528935
HR0 0	other	-27.135523127189998
HR0 0	solar rooftop	9.07789636384
HU0 0	nuclear	19.747054862920002
HU0 0	onwind	49.69967175333
HU0 0	other	-48.776579253950004
HU0 0	solar rooftop	13.52320037812
HU0 1	other	-29.233155919130002
HU0 1	solar rooftop	9.0733237507
IE4 0	offwind-ac	66.77336096213
IE4 0	offwind-float	21.43985942404
IE4 0	onwind	126.9227857905
IE4 0	other	-215.16105199219
IE4 1	offwind-ac	28.5264643708
IE4 1	onwind	41.986967961999994
IE4 1	other	-69.38775036083001
IE4 1	solar	5.343491752299999
IT0 0	other	-121.55398568132999
IT0 0	solar	92.00744880936999
IT0 0	solar rooftop	17.905849352310003
IT0 1	other	-96.74362852533999
IT0 1	ror	5.62151933466
IT0 1	solar	6.31969248783
IT0 1	solar rooftop	24.66036298217
IT0 2	other	-156.99827927318
IT0 2	solar	104.76372671803
IT0 2	solar rooftop	14.24101791512
IT0 3	other	-72.10737484898
IT0 3	solar	14.71846945188
IT0 3	solar rooftop	14.42304202594
IT0 4	onwind	25.0291611593
IT0 4	other	-104.02240595676001
IT0 4	solar	45.04869490056
IT0 4	solar rooftop	13.04789564589
IT0 5	hydro	5.13809367882
IT0 5	other	-88.39382777655001
IT0 5	ror	9.39508479312
IT0 5	solar	59.05179806737
IT0 5	solar rooftop	12.812576346999998
IT0 6	other	-77.38508173623
IT0 6	ror	6.04590610984
IT0 6	solar	69.57087699877
IT0 6	solar rooftop	11.684410948650001
IT0 7	other	-129.18476012533
IT0 7	solar	84.42699103513
IT0 7	solar rooftop	16.0795953224
IT0 8	other	-34.29134941984
IT0 8	solar	5.37318763153
IT0 8	solar rooftop	7.60986761339
IT0 9	other	-56.24780383736999
IT0 9	solar	43.36906438956
IT0 9	solar rooftop	8.05304272747
IT5 0	onwind	15.92109795473
IT5 0	other	-73.23577057468
IT5 0	solar	49.22966752318
LT0 0	offwind-dc	8.38487933068
LT0 0	other	-17.60457544378
LT0 0	solar rooftop	5.382245474229999
LU0 0	other	-9.17790305966
LU0 0	solar	5.57898353116
LV0 0	offwind-ac	16.15876797223
LV0 0	offwind-dc	19.346973057440003
LV0 0	other	-38.91512922051
LV0 0	solar	5.9802168986
ME0 0	other	2.8830915664200005
MK0 0	other	-28.307654788660003
MK0 0	solar	22.984083757580002
MK0 0	solar rooftop	5.46761989291
NL0 0	offwind-dc	74.08323704807
NL0 0	onwind	51.030134827299996
NL0 0	other	-118.45365642028
NL0 0	solar rooftop	13.88829381838
NL0 1	nuclear	26.046118788410002
NL0 1	offwind-ac	15.14270749816
NL0 1	offwind-dc	188.99653328093
NL0 1	onwind	17.71234913605
NL0 1	other	-219.63622855179
NL0 1	solar	12.38587263104
NL0 1	solar rooftop	15.437182165589999
NO1 0	hydro	68.13615696071001
NO1 0	offwind-ac	29.92015655805
NO1 0	offwind-dc	48.380996741509996
NO1 0	other	-81.32987633428
NO1 1	hydro	16.95772014343
NO1 1	offwind-dc	12.06207596755
NO1 1	other	-29.81477581059
NO1 2	hydro	24.22343089368
NO1 2	offwind-ac	27.59628430663
NO1 2	offwind-dc	10.40879517348
NO1 2	other	-72.33008672218
NO1 3	other	0.0009337926100001432
PL0 0	other	-49.22998362043
PL0 0	solar rooftop	11.40747772615
PL0 1	nuclear	28.43422397495
PL0 1	offwind-ac	5.973908446309999
PL0 1	offwind-dc	8.14484223535
PL0 1	onwind	59.191514910209996
PL0 1	other	-85.72096425506
PL0 1	solar rooftop	8.71379818286
PL0 2	offwind-ac	14.79485282177
PL0 2	offwind-dc	18.22135946567
PL0 2	offwind-float	11.158540352840001
PL0 2	onwind	6.20453609934
PL0 2	other	-33.93676849344
PL0 2	solar rooftop	6.38315646636
PL0 3	onwind	20.942160603300003
PL0 3	other	-19.822274431860002
PL0 3	solar rooftop	5.172771669429999
PL0 4	onwind	29.39899850143
PL0 4	other	-47.109397416949996
PL0 4	solar rooftop	12.791284720419998
PL0 5	onwind	38.04457746011
PL0 5	other	-63.300401710530004
PL0 5	solar	5.3523042715999996
PL0 5	solar rooftop	16.22500574342
PL0 6	onwind	32.59942280633
PL0 6	other	-55.081901587169995
PL0 6	solar rooftop	12.14388331985
PT0 0	hydro	5.0574733455
PT0 0	offwind-ac	18.30284208916
PT0 0	other	-108.17838208814
PT0 0	ror	6.71944543756
PT0 0	solar	40.79682788137
PT0 0	solar rooftop	26.194164365320002
RO0 0	nuclear	22.627132638160003
RO0 0	offwind-ac	5.53320977712
RO0 0	offwind-dc	9.304650824820001
RO0 0	offwind-float	7.0573460883
RO0 0	other	-35.98294868491
RO0 0	solar rooftop	15.20063710716
RO0 1	other	-34.727990837910006
RO0 1	ror	5.58922154451
RO0 1	solar rooftop	14.81006032965
RO0 2	other	-31.611147231249998
RO0 2	solar rooftop	16.26594948623
RS0 0	other	-27.413752266170004
RS0 0	solar rooftop	8.84297412971
RS0 1	other	-20.13021689935
RS0 1	ror	6.2709553497299995
RS0 1	solar rooftop	6.8864721524400005
SE1 0	hydro	25.956654846779998
SE1 0	offwind-ac	10.805866011019999
SE1 0	offwind-dc	15.814785951440001
SE1 0	other	-52.56535191245
SE1 1	offwind-ac	60.977878052440005
SE1 1	offwind-dc	17.112620755029997
SE1 1	other	-104.05674933161
SE1 1	solar	20.212946038120002
SE1 1	solar rooftop	8.47989804923
SE1 2	hydro	18.93302365098
SE1 2	offwind-ac	15.41390175311
SE1 2	other	-34.3270808182
SE1 3	offwind-ac	97.93910835077
SE1 3	offwind-dc	66.61135131869
SE1 3	other	-164.31892527795003
SE1 3	solar	15.930241035989999
SE1 3	solar rooftop	6.59135350428
SI0 0	other	-12.755404429610003
SK0 0	nuclear	24.9917250902
SK0 0	other	-37.75382829502
SK0 0	solar rooftop	11.60995430541
XK0 0	other	-5.33963121902
