# Supplementary material for: Green energy and steel imports reduce Europe’s net-zero infrastructure needs
Source: Nat Commun. 2025 Jun 12;16:5302. doi: 10.1038/s41467-025-60652-1 (PMC12162880; doi:10.1038/s41467-025-60652-1)
Supplement: Supplementary file 3 — Source Data [file 41467_2025_60652_MOESM3_ESM.zip › figure-7-A-line_widths.csv]

Line	0
0	0.7334400616747844
1	2.040724684809127
10	1.3363044954482566
109	1.6636928793773527
11	0.9759788302523259
12	0.29781698777533894
122	3.5416220621131234
123	0.44171806239031003
124	4.828556203873838
125	0.4109532381117815
126	1.2793117796462512
127	8.902121462762599
128	0.8064394224523098
129	0.38838844184895466
13	1.36556714687158
130	3.4868796824897426
131	0.9057121845505212
132	0.8368258220967573
134	5.735076401620711
135	4.362922986335106
136	1.931991965399673
138	10.6759902948056
139	1.0687853149047086
14	0.4655136150723556
140	1.068786681897166
141	2.7781149703467016
143	10.387837626090299
145	4.526592142557329
146	3.4726468264673276
147	3.2944717272545567
148	1.3184798027348643
149	1.2028423286985535
15	0.6637604274176547
150	2.632792355045934
151	5.6882966426397745
152	0.33766973257050087
153	2.22053133165818
154	1.0687909726501539
155	5.448032967539217
157	6.160102016785946
158	5.294692243795021
159	4.322388813598592
16	0.952542890221006
161	8.522208545421876
163	1.2029191885408508
165	3.5213119307835523
173	0.36675698347563773
174	2.0258740438153473
175	0.2751937253499777
177	0.6663143292974569
178	5.730421594283329
18	1.8582383161469311
182	2.0605606449115186
185	0.43332330741162695
186	1.2028464130830552
193	2.1077561564954492
194	1.0359783269118716
195	1.0687905911204998
197	0.2159683299219148
198	1.223309898140266
199	1.0480856278556794
200	3.014564378522191
201	2.424254993118954
206	0.9347247313470143
207	0.9987431769577829
208	0.7388602943683504
21	1.2573129413709156
212	0.3657148689621081
218	6.008688930023859
219	0.6211689823810302
22	2.068712920081536
228	1.0292989093329674
23	0.3900836151538107
232	0.5568337410182953
24	1.5053340769041925
25	1.0261946601041358
27	0.43877793116839076
28	1.695678130407363
29	4.8112500591418605
3	0.1756603281047678
31	0.9134691968727934
34	0.3028633802251747
35	1.0128045338854144
37	7.982508121669365
38	2.373471768814919
39	0.5241638929138053
4	0.9881773153865832
40	1.723092317547811
41	0.48237360994057643
42	0.8184197038795317
45	8.495495733857664
46	1.306783882597979
47	2.359563551612061
48	3.879231336201882
49	1.0834429293924268
59	0.24093951752584689
6	1.5937791883535155
60	2.563169271619459
64	0.29956826830725547
66	1.4232532685709558
67	3.2170852815983926
68	0.1415217040994021
69	1.2028414452029657
7	5.087033182379933
70	1.2597889898594612
71	10.357772561515164
72	4.287917512731433
76	8.601717760054697
77	1.1777389778925254
79	3.0676082588574562
8	0.46551554914271037
82	1.42871010445705
83	3.0080901563163627
84	3.982490773374576
86	0.21896733930334403
87	3.6111789786382142
88	2.2942048181777617
89	2.2942048182790704
9	1.5793863954264888
91	0.8849132631002722
94	1.068767804380912
95	1.2614995849576527
98	2.2309682662336523
