# Supplementary material for: Green energy and steel imports reduce Europe’s net-zero infrastructure needs
Source: Nat Commun. 2025 Jun 12;16:5302. doi: 10.1038/s41467-025-60652-1 (PMC12162880; doi:10.1038/s41467-025-60652-1)
Supplement: Supplementary file 3 — Source Data [file 41467_2025_60652_MOESM3_ESM.zip › figure-7-A-link_widths.csv]

Link	0
TYNDP2020_1	3.3563009874834266
TYNDP2020_7	7.313397776064295
TYNDP2020_17	6.986195096662672
TYNDP2020_22	1.1423126852707524
TYNDP2020_23	0.5937696754068664
TYNDP2020_31	4.338528747872295
TYNDP2020_32	12.648336625859484
TYNDP2020_33	0.39253290358321097
TYNDP2020_37	6.013111029818863
DC21	3.800972322976688
DC25	0.8570653616015856
DC34	5.2531782141920935
DC35	0.5460660673155162
DC40plus	5.881604269557705
DC41	1.6062851910928975
DC42	6.050336897193406
DC42plus	4.372214253880516
DC1	0.6002648923928213
DC2	2.827232182106512
DC4	5.633280803034268
DC20	8.096838276776454
TYNDP2018_154	9.850729817189835
TYNDP2018_285	0.8579590385647546
TYNDP2018_190	10.117596919198908
TYNDP2018_16	7.372005034484059
TYNDP2018_21	3.7498870083256137
TYNDP2022_286	7.523236687273579
TYNDP2024_1157	4.738613028237452
TYNDP2024_1168	0.6788246190741881
TYNDP2024_1229	0.26903272726714783
relation/3391954+2	4.2280655550892625
relation/8185420+2	6.682568557146339
relation/8184641+2	6.3966077082585775
relation/3391931+2	0.73319080419274
TYNDP2020_38+2	7.718178450555694
relation/3391794+1	5.078052483666477
relation/9982798+1	5.437592230734263
relation/16213216+2	14.999982931412266
relation/8185664+2	1.3401723684028866
relation/2505320+2	6.9506136220291
relation/3918230+2	2.4990093340938784
relation/14126301+2	1.4588402443015085
relation/8193755+2	3.6042037849115114
relation/3392010+2	0.8940901025696175
relation/6886400+2	0.23251847878318846
relation/8184630+2	3.6605990646354103
relation/15781671+2	0.9614430325290173
relation/8185487+2	10.73409247402436
relation/6914309+2	3.1226979316845247
relation/9934066+2	5.003249535168928
relation/5487095+2	2.0828402376512507
TYNDP2020_1-reversed	3.3563009874834266
TYNDP2020_7-reversed	7.313397776064295
TYNDP2020_17-reversed	6.986195096662672
TYNDP2020_22-reversed	1.1423126852707524
TYNDP2020_23-reversed	0.5937696754068664
TYNDP2020_31-reversed	4.338528747872295
TYNDP2020_32-reversed	12.648336625859484
TYNDP2020_33-reversed	0.39253290358321097
TYNDP2020_37-reversed	6.013111029818863
DC21-reversed	3.800972322976688
DC25-reversed	0.8570653616015856
DC34-reversed	5.2531782141920935
DC35-reversed	0.5460660673155162
DC40plus-reversed	5.881604269557705
DC41-reversed	1.6062851910928975
DC42-reversed	6.050336897193406
DC42plus-reversed	4.372214253880516
DC1-reversed	0.6002648923928213
DC2-reversed	2.827232182106512
DC4-reversed	5.633280803034268
DC20-reversed	8.096838276776454
TYNDP2018_154-reversed	9.850729817189835
TYNDP2018_285-reversed	0.8579590385647546
TYNDP2018_190-reversed	10.117596919198908
TYNDP2018_16-reversed	7.372005034484059
TYNDP2018_21-reversed	3.7498870083256137
TYNDP2022_286-reversed	7.523236687273579
TYNDP2024_1157-reversed	4.738613028237452
TYNDP2024_1168-reversed	0.6788246190741881
TYNDP2024_1229-reversed	0.26903272726714783
relation/3391954+2-reversed	4.2280655550892625
relation/8185420+2-reversed	6.682568557146339
relation/8184641+2-reversed	6.3966077082585775
relation/3391931+2-reversed	0.73319080419274
TYNDP2020_38+2-reversed	7.718178450555694
relation/3391794+1-reversed	5.078052483666477
relation/9982798+1-reversed	5.437592230734263
relation/16213216+2-reversed	14.999982931412266
relation/8185664+2-reversed	1.3401723684028866
relation/2505320+2-reversed	6.9506136220291
relation/3918230+2-reversed	2.4990093340938784
relation/14126301+2-reversed	1.4588402443015085
relation/8193755+2-reversed	3.6042037849115114
relation/3392010+2-reversed	0.8940901025696175
relation/6886400+2-reversed	0.23251847878318846
relation/8184630+2-reversed	3.6605990646354103
relation/15781671+2-reversed	0.9614430325290173
relation/8185487+2-reversed	10.73409247402436
relation/6914309+2-reversed	3.1226979316845247
relation/9934066+2-reversed	5.003249535168928
relation/5487095+2-reversed	2.0828402376512507
