# Supplementary material for: Green energy and steel imports reduce Europe’s net-zero infrastructure needs
Source: Nat Commun. 2025 Jun 12;16:5302. doi: 10.1038/s41467-025-60652-1 (PMC12162880; doi:10.1038/s41467-025-60652-1)
Supplement: Supplementary file 3 — Source Data [file 41467_2025_60652_MOESM3_ESM.zip › figure-7-B-bus_sizes.csv]

		0
AL0 0	DRI	-3.8666829999999996e-05
AL0 0	Fischer-Tropsch	-0.02056241144
AL0 0	H2 Electrolysis	0.43245273939
AL0 0	Haber-Bosch	-0.00213014894
AL0 0	electrobiofuels	-0.40612665639
AL0 0	methanolisation	-0.00265292034
AT0 0	DRI	-2.525261e-05
AT0 0	Fischer-Tropsch	-0.01261289084
AT0 0	H2 Electrolysis	4.670538e-05
AT0 0	Haber-Bosch	-0.0012953547900000002
AT0 0	Sabatier	-1.0039229999999999e-05
AT0 0	electrobiofuels	-0.00018302369999999998
AT0 0	methanolisation	-0.0001369986
AT0 1	DRI	-1.767338e-05
AT0 1	Fischer-Tropsch	-0.00298770264
AT0 1	H2 Electrolysis	1.722387e-05
AT0 1	H2 for industry	0.08
AT0 1	Haber-Bosch	-0.00020412119
AT0 1	electrobiofuels	-0.00013761446000000002
AT0 1	methanolisation	-8.114214e-05
BA0 0	DRI	-2.186731e-05
BA0 0	Fischer-Tropsch	-0.00041124153999999997
BA0 0	H2 Electrolysis	4.5085819999999996e-05
BA0 0	Haber-Bosch	-0.00016437683
BA0 0	electrobiofuels	-0.00012157027
BA0 0	methanolisation	-0.00012403201
BE0 0	DRI	-2.368028e-05
BE0 0	Fischer-Tropsch	-0.08877317452
BE0 0	H2 Electrolysis	4.3911819999999997e-05
BE0 0	H2 for industry	0.08
BE0 0	Haber-Bosch	-0.00041652133
BE0 0	Sabatier	-1.055636e-05
BE0 0	electrobiofuels	-0.00025628248
BE0 0	methanolisation	-0.00014437293
BE0 1	DRI	-3.283208e-05
BE0 1	Fischer-Tropsch	-0.36262132134
BE0 1	H2 Electrolysis	6.872598999999999e-05
BE0 1	H2 for industry	0.31
BE0 1	Haber-Bosch	-0.0009793684500000001
BE0 1	Sabatier	-1.0363899999999999e-05
BE0 1	electrobiofuels	-0.00031236455999999996
BE0 1	methanolisation	-0.00020048912999999998
BG0 0	DRI	-2.9287520000000002e-05
BG0 0	Fischer-Tropsch	-0.0011552541900000002
BG0 0	H2 Electrolysis	0.00017362412
BG0 0	Haber-Bosch	-0.00036257188
BG0 0	electrobiofuels	-0.00023806094
BG0 0	methanolisation	-0.00049192527
BG0 1	DRI	-3.341417e-05
BG0 1	Fischer-Tropsch	-0.025441064279999998
BG0 1	H2 Electrolysis	0.00023726615
BG0 1	H2 for industry	0.03
BG0 1	Haber-Bosch	-0.0004179078
BG0 1	electrobiofuels	-0.00049231416
BG0 1	methanolisation	-0.00045630430000000004
CH0 0	DRI	-3.020779e-05
CH0 0	Fischer-Tropsch	-0.0018234703400000002
CH0 0	H2 Electrolysis	5.93641248147
CH0 0	H2 for industry	0.07
CH0 0	Haber-Bosch	-4.23686492573
CH0 0	Sabatier	-1.014551e-05
CH0 0	electrobiofuels	-0.00016681712999999998
CH0 0	methanolisation	-0.00024828455
CZ0 0	DRI	-1.73784e-05
CZ0 0	Fischer-Tropsch	-0.00577308068
CZ0 0	H2 Electrolysis	1.916057e-05
CZ0 0	H2 Fuel Cell	-1.028081e-05
CZ0 0	H2 for industry	0.02
CZ0 0	Haber-Bosch	-0.00069262077
CZ0 0	electrobiofuels	-0.00011905411
CZ0 0	methanolisation	-7.686027e-05
CZ0 1	DRI	-1.612113e-05
CZ0 1	Fischer-Tropsch	-0.10584038455
CZ0 1	H2 Electrolysis	1.66741e-05
CZ0 1	H2 Fuel Cell	-1.04574e-05
CZ0 1	H2 for industry	0.08
CZ0 1	Haber-Bosch	-0.00046211706
CZ0 1	electrobiofuels	-0.00013767254
CZ0 1	methanolisation	-7.119104e-05
DE0 0	DRI	-2.298968e-05
DE0 0	Fischer-Tropsch	-0.01218416819
DE0 0	H2 Electrolysis	3.099718e-05
DE0 0	H2 for industry	0.01
DE0 0	Haber-Bosch	-0.00035420285
DE0 0	Sabatier	-1.0763960000000001e-05
DE0 0	electrobiofuels	-0.00022627780999999998
DE0 0	methanolisation	-9.847081e-05
DE0 1	DRI	-2.049013e-05
DE0 1	Fischer-Tropsch	-1.4161861495999999
DE0 1	H2 Electrolysis	1.827795e-05
DE0 1	Haber-Bosch	-0.00023351033000000002
DE0 1	Sabatier	-1.0399330000000001e-05
DE0 1	electrobiofuels	-0.00023058058
DE0 1	methanolisation	-8.68956e-05
DE0 10	DRI	-1.93079e-05
DE0 10	Fischer-Tropsch	-0.00197813776
DE0 10	H2 Electrolysis	1.710524e-05
DE0 10	Haber-Bosch	-0.00020724553
DE0 10	Sabatier	-1.024427e-05
DE0 10	electrobiofuels	-0.00015661175
DE0 10	methanolisation	-8.071643000000001e-05
DE0 11	DRI	-3.214939e-05
DE0 11	Fischer-Tropsch	-0.08743345518000001
DE0 11	H2 Electrolysis	6.841431e-05
DE0 11	H2 for industry	0.09
DE0 11	Haber-Bosch	-0.00094942152
DE0 11	Sabatier	-1.030549e-05
DE0 11	electrobiofuels	-0.00030626053000000004
DE0 11	methanolisation	-0.00013035014
DE0 12	DRI	-2.412793e-05
DE0 12	Fischer-Tropsch	-0.043895403209999996
DE0 12	H2 Electrolysis	2.600195e-05
DE0 12	H2 for industry	0.01
DE0 12	Haber-Bosch	-0.00060058536
DE0 12	Sabatier	-1.061283e-05
DE0 12	electrobiofuels	-0.00024210456999999998
DE0 12	methanolisation	-0.00011356549
DE0 13	DRI	-1.97954e-05
DE0 13	Fischer-Tropsch	-0.04127924341
DE0 13	H2 Electrolysis	1.718775e-05
DE0 13	H2 for industry	0.04
DE0 13	Haber-Bosch	-0.00037013044999999997
DE0 13	Sabatier	-1.0474349999999999e-05
DE0 13	electrobiofuels	-0.00019771063
DE0 13	methanolisation	-8.725771e-05
DE0 14	DRI	-2.124776e-05
DE0 14	Fischer-Tropsch	-0.5371175795299999
DE0 14	H2 Electrolysis	2.0569659999999998e-05
DE0 14	H2 for industry	0.47
DE0 14	Haber-Bosch	-0.00025500528
DE0 14	Sabatier	-1.060468e-05
DE0 14	electrobiofuels	-0.0002599519
DE0 14	methanolisation	-8.920975e-05
DE0 15	DRI	-2.0960730000000003e-05
DE0 15	Fischer-Tropsch	-0.006623231649999999
DE0 15	H2 Electrolysis	1.9697379999999997e-05
DE0 15	H2 for industry	0.01
DE0 15	Haber-Bosch	-0.00021636991
DE0 15	electrobiofuels	-0.00018872421
DE0 15	methanolisation	-9.034247999999999e-05
DE0 2	DRI	-3.470147e-05
DE0 2	Fischer-Tropsch	-0.00633913396
DE0 2	H2 Electrolysis	0.00017313931
DE0 2	H2 for industry	0.01
DE0 2	Haber-Bosch	-0.00119804556
DE0 2	electrobiofuels	-0.00020675900999999998
DE0 2	methanolisation	-0.00014245993999999998
DE0 3	DRI	-1.942803e-05
DE0 3	Fischer-Tropsch	-0.006532981649999999
DE0 3	H2 Electrolysis	1.7056e-05
DE0 3	Haber-Bosch	-0.00032769775
DE0 3	Sabatier	-1.0685600000000002e-05
DE0 3	electrobiofuels	-0.00019295227
DE0 3	methanolisation	-8.513119000000001e-05
DE0 4	DRI	-3.3207790000000003e-05
DE0 4	Fischer-Tropsch	-4.21294565788
DE0 4	H2 Electrolysis	7.029547e-05
DE0 4	H2 for industry	0.14
DE0 4	Haber-Bosch	-0.0013936983299999998
DE0 4	electrobiofuels	-0.00023714681999999999
DE0 4	methanolisation	-0.00013643569999999999
DE0 5	DRI	-2.050992e-05
DE0 5	Fischer-Tropsch	-0.0026768077600000002
DE0 5	H2 Electrolysis	1.870769e-05
DE0 5	Haber-Bosch	-0.00029275803
DE0 5	Sabatier	-1.07864e-05
DE0 5	electrobiofuels	-0.00019576708
DE0 5	methanolisation	-8.522285e-05
DE0 6	DRI	-1.892214e-05
DE0 6	Fischer-Tropsch	-0.01909875851
DE0 6	H2 Electrolysis	1.648327e-05
DE0 6	H2 for industry	0.02
DE0 6	Haber-Bosch	-0.0002031797
DE0 6	electrobiofuels	-0.00019554953000000002
DE0 6	methanolisation	-8.468716000000001e-05
DE0 7	DRI	-1.9146899999999998e-05
DE0 7	Fischer-Tropsch	-0.29081875238000005
DE0 7	H2 Electrolysis	1.490162e-05
DE0 7	H2 for industry	0.26
DE0 7	Haber-Bosch	-0.00020116775000000002
DE0 7	Sabatier	-1.0524549999999999e-05
DE0 7	electrobiofuels	-0.00021150072000000001
DE0 7	methanolisation	-8.168931999999999e-05
DE0 8	DRI	-2.058564e-05
DE0 8	Fischer-Tropsch	-0.31840020901
DE0 8	H2 Electrolysis	1.836925e-05
DE0 8	H2 for industry	0.37
DE0 8	Haber-Bosch	-0.00027532916
DE0 8	electrobiofuels	-0.00019939581999999997
DE0 8	methanolisation	-8.836794e-05
DE0 9	DRI	-2.0923960000000002e-05
DE0 9	Fischer-Tropsch	-0.30056738222
DE0 9	H2 Electrolysis	2.056035e-05
DE0 9	H2 for industry	0.01
DE0 9	Haber-Bosch	-0.00026400721
DE0 9	Sabatier	-1.026037e-05
DE0 9	electrobiofuels	-0.00021070352
DE0 9	methanolisation	-9.015314e-05
DK0 0	DRI	-0.00014386555999999998
DK0 0	Fischer-Tropsch	-116.28393060597
DK0 0	H2 Electrolysis	129.78539606606
DK0 0	Haber-Bosch	-0.0001279012
DK0 0	electrobiofuels	-10.83730152699
DK0 0	methanolisation	-0.0005131278999999999
DK1 0	DRI	-8.347149000000001e-05
DK1 0	Fischer-Tropsch	-33.11353882434
DK1 0	H2 Electrolysis	21.76739114076
DK1 0	Haber-Bosch	-0.00014698419000000001
DK1 0	electrobiofuels	-0.00263950836
DK1 0	methanolisation	-0.0003138126
EE0 0	DRI	-8.408025000000001e-05
EE0 0	Fischer-Tropsch	-1.45592741666
EE0 0	H2 Electrolysis	4.465814137230001
EE0 0	Haber-Bosch	-2.71942338767
EE0 0	electrobiofuels	-0.0005896444900000001
EE0 0	methanolisation	-0.00097452586
ES0 0	DRI	-0.00011175389
ES0 0	Fischer-Tropsch	-21.20493659713
ES0 0	H2 Electrolysis	27.03798371875
ES0 0	H2 for industry	0.1
ES0 0	Haber-Bosch	-0.00020868288999999999
ES0 0	electrobiofuels	-0.00045802223
ES0 0	methanolisation	-0.00278401778
ES0 1	DRI	-0.0010777564600000001
ES0 1	Fischer-Tropsch	-0.00155971649
ES0 1	H2 Electrolysis	15.25239213096
ES0 1	H2 for industry	0.05
ES0 1	Haber-Bosch	-0.00013462490999999999
ES0 1	electrobiofuels	-0.0006038102800000001
ES0 1	methanolisation	-12.768504556029999
ES0 2	DRI	-0.00016953645000000002
ES0 2	Fischer-Tropsch	-0.00213998225
ES0 2	H2 Electrolysis	0.00112841445
ES0 2	Haber-Bosch	-0.00021186459
ES0 2	electrobiofuels	-0.00031009445
ES0 2	methanolisation	-0.00233877271
ES0 3	DRI	-0.00048008219
ES0 3	Fischer-Tropsch	-0.00121274115
ES0 3	H2 Electrolysis	102.20496386161999
ES0 3	H2 for industry	0.01
ES0 3	Haber-Bosch	-7.571669e-05
ES0 3	electrobiofuels	-0.00043364406000000004
ES0 3	methanolisation	-99.32996867861
ES0 4	DRI	-8.756044e-05
ES0 4	Fischer-Tropsch	-0.26029055945
ES0 4	H2 Electrolysis	0.00013575489999999998
ES0 4	H2 for industry	0.01
ES0 4	Haber-Bosch	-0.00036988188
ES0 4	electrobiofuels	-0.00029840374
ES0 4	methanolisation	-0.0008098369000000001
ES0 5	DRI	-9.42406782069
ES0 5	Fischer-Tropsch	-3.11712224259
ES0 5	H2 Electrolysis	55.827569243419994
ES0 5	H2 for industry	0.05
ES0 5	Haber-Bosch	-0.00012229403
ES0 5	electrobiofuels	-0.0006800126199999999
ES0 5	methanolisation	-41.533088774039996
ES0 6	DRI	-16.5894366769
ES0 6	Fischer-Tropsch	-0.00154154746
ES0 6	H2 Electrolysis	92.47739256615999
ES0 6	H2 for industry	0.03
ES0 6	Haber-Bosch	-0.00010774696000000001
ES0 6	electrobiofuels	-0.00061062181
ES0 6	methanolisation	-77.43725954038
ES0 7	DRI	-0.00013733324
ES0 7	Fischer-Tropsch	-9.960220322049999
ES0 7	H2 Electrolysis	0.00026553195
ES0 7	H2 for industry	0.05
ES0 7	Haber-Bosch	-0.00034368443000000004
ES0 7	electrobiofuels	-0.00027258310999999996
ES0 7	methanolisation	-0.00128161418
ES2 0	DRI	-0.00040546112
ES2 0	Fischer-Tropsch	-0.65640655677
ES2 0	H2 Electrolysis	0.84104737876
ES2 0	Haber-Bosch	-0.00013344009
ES2 0	electrobiofuels	-0.00058961268
ES2 0	methanolisation	-0.00476906401
FI1 0	DRI	-0.00035093333000000003
FI1 0	Fischer-Tropsch	-0.08457564695
FI1 0	H2 Electrolysis	8.27568908544
FI1 0	Haber-Bosch	-4.6980269825
FI1 0	electrobiofuels	-0.00041522034
FI1 0	methanolisation	-3.49206414896
FI1 1	DRI	-0.00012185615
FI1 1	Fischer-Tropsch	-0.00288427594
FI1 1	H2 Electrolysis	75.92951841843
FI1 1	Haber-Bosch	-34.24096717021
FI1 1	electrobiofuels	-0.00169350675
FI1 1	methanolisation	-32.12376993439
FI1 2	DRI	-5.815535e-05
FI1 2	Fischer-Tropsch	-0.00063366859
FI1 2	H2 Electrolysis	5.21100788451
FI1 2	H2 for industry	0.11
FI1 2	Haber-Bosch	-8.684359732690002
FI1 2	electrobiofuels	-0.00029583447
FI1 2	methanolisation	-0.00061762833
FR0 0	DRI	-8.766901e-05
FR0 0	Fischer-Tropsch	-9.129069335939999
FR0 0	H2 Electrolysis	0.49760632837
FR0 0	Haber-Bosch	-0.00060566579
FR0 0	Sabatier	-1.141502e-05
FR0 0	electrobiofuels	-0.00083927494
FR0 0	methanolisation	-0.0007976604999999999
FR0 1	DRI	-2.231126e-05
FR0 1	Fischer-Tropsch	-0.11186310344
FR0 1	H2 Electrolysis	1.6185780000000002e-05
FR0 1	H2 for industry	0.14
FR0 1	Haber-Bosch	-0.00033048579000000003
FR0 1	Sabatier	-1.051536e-05
FR0 1	electrobiofuels	-0.00026747944
FR0 1	methanolisation	-0.00012792919000000001
FR0 10	DRI	-0.00038409424
FR0 10	Fischer-Tropsch	-31.931677408429998
FR0 10	H2 Electrolysis	72.05541312707999
FR0 10	Haber-Bosch	-0.00042292046
FR0 10	Sabatier	-1.286425e-05
FR0 10	electrobiofuels	-1.61217966032
FR0 10	methanolisation	-30.256516226840002
FR0 2	DRI	-6.493802e-05
FR0 2	Fischer-Tropsch	-4.87303830904
FR0 2	H2 Electrolysis	5.270388e-05
FR0 2	H2 for industry	0.01
FR0 2	Haber-Bosch	-0.00043524135
FR0 2	electrobiofuels	-0.00055512346
FR0 2	methanolisation	-0.00054331799
FR0 3	DRI	-3.345138e-05
FR0 3	Fischer-Tropsch	-0.00230090755
FR0 3	H2 Electrolysis	4.246118e-05
FR0 3	Haber-Bosch	-0.00042041484000000004
FR0 3	Sabatier	-1.0559480000000001e-05
FR0 3	electrobiofuels	-0.00028022409
FR0 3	methanolisation	-0.00018892989
FR0 4	DRI	-3.035091e-05
FR0 4	Fischer-Tropsch	-0.08582613529000001
FR0 4	H2 Electrolysis	3.091796e-05
FR0 4	H2 for industry	0.03
FR0 4	Haber-Bosch	-0.00051934024
FR0 4	electrobiofuels	-0.00030265535999999995
FR0 4	methanolisation	-0.00020260276999999998
FR0 5	DRI	-8.560754e-05
FR0 5	Fischer-Tropsch	-41.143596109549996
FR0 5	H2 Electrolysis	49.16117005732
FR0 5	H2 for industry	0.15
FR0 5	Haber-Bosch	-0.025764706249999998
FR0 5	electrobiofuels	-0.00042766224
FR0 5	methanolisation	-0.00203260283
FR0 6	DRI	-4.461205e-05
FR0 6	Fischer-Tropsch	-8.73448442662
FR0 6	H2 Electrolysis	7.073398e-05
FR0 6	H2 for industry	0.11
FR0 6	Haber-Bosch	-0.33708658768
FR0 6	Sabatier	-1.107386e-05
FR0 6	electrobiofuels	-0.00041339948
FR0 6	methanolisation	-0.00026195723
FR0 7	DRI	-6.380716e-05
FR0 7	Fischer-Tropsch	-0.02164665783
FR0 7	H2 Electrolysis	4.602438e-05
FR0 7	H2 for industry	0.02
FR0 7	Haber-Bosch	-0.00021892167
FR0 7	electrobiofuels	-0.0005510829700000001
FR0 7	methanolisation	-0.00060071478
FR0 8	DRI	-3.478024e-05
FR0 8	Fischer-Tropsch	-0.00486716556
FR0 8	H2 Electrolysis	1.961309e-05
FR0 8	Haber-Bosch	-0.00018975046
FR0 8	Sabatier	-1.043273e-05
FR0 8	electrobiofuels	-0.00040806824
FR0 8	methanolisation	-0.00021421458999999998
FR0 9	DRI	-0.00011637139
FR0 9	Fischer-Tropsch	-25.7936553663
FR0 9	H2 Electrolysis	36.63365746326
FR0 9	H2 for industry	0.14
FR0 9	Haber-Bosch	-0.0007993453100000001
FR0 9	Sabatier	-1.200494e-05
FR0 9	electrobiofuels	-0.0011535404699999998
FR0 9	methanolisation	-0.00102753772
FR6 0	DRI	-5.00669e-05
FR6 0	Fischer-Tropsch	-0.00026250351999999996
FR6 0	H2 Electrolysis	1.06260939536
FR6 0	Haber-Bosch	-4.870098e-05
FR6 0	Sabatier	-1.084875e-05
FR6 0	electrobiofuels	-0.00176723539
FR6 0	methanolisation	-0.00072166323
GB3 0	DRI	-5.373452000000001e-05
GB3 0	Fischer-Tropsch	-0.82975486274
GB3 0	H2 Electrolysis	0.00026864864
GB3 0	Haber-Bosch	-0.00162330456
GB3 0	Sabatier	-1.180099e-05
GB3 0	electrobiofuels	-0.0004157683
GB3 0	methanolisation	-0.00021748902000000002
GB3 1	DRI	-7.953332000000001e-05
GB3 1	Fischer-Tropsch	-21.39567267348
GB3 1	H2 Electrolysis	8.36554531418
GB3 1	H2 for industry	0.01
GB3 1	Haber-Bosch	-0.00220099831
GB3 1	Sabatier	-1.232578e-05
GB3 1	electrobiofuels	-0.00037982254999999995
GB3 1	methanolisation	-0.00043623869000000004
GB3 10	DRI	-6.608219e-05
GB3 10	Fischer-Tropsch	-30.83182095406
GB3 10	H2 Electrolysis	32.98292957621
GB3 10	H2 for industry	0.01
GB3 10	Haber-Bosch	-0.00055196967
GB3 10	Sabatier	-1.092433e-05
GB3 10	electrobiofuels	-0.00068402779
GB3 10	methanolisation	-0.00040580149999999997
GB3 2	DRI	-0.00061926234
GB3 2	Fischer-Tropsch	-50.677206449479996
GB3 2	H2 Electrolysis	99.74668434157
GB3 2	H2 for industry	0.04
GB3 2	Haber-Bosch	-0.00020352496
GB3 2	Sabatier	-1.265017e-05
GB3 2	electrobiofuels	-0.00163708633
GB3 2	methanolisation	-40.86569217835
GB3 3	DRI	-0.00010191321000000001
GB3 3	Fischer-Tropsch	-75.51778122047999
GB3 3	H2 Electrolysis	72.3334505354
GB3 3	H2 for industry	0.09
GB3 3	Haber-Bosch	-0.00059620048
GB3 3	Sabatier	-1.2554370000000001e-05
GB3 3	electrobiofuels	-0.00042431676
GB3 3	methanolisation	-0.0007703017099999999
GB3 4	DRI	-0.00020888574
GB3 4	Fischer-Tropsch	-112.50651739081
GB3 4	H2 Electrolysis	134.13792422713
GB3 4	H2 for industry	0.01
GB3 4	Haber-Bosch	-0.00012500808999999999
GB3 4	Sabatier	-1.235914e-05
GB3 4	electrobiofuels	-7.11856084383
GB3 4	methanolisation	-0.00668698941
GB3 5	DRI	-0.00013299432
GB3 5	Fischer-Tropsch	-19.87630841587
GB3 5	H2 Electrolysis	21.7551388099
GB3 5	H2 for industry	0.09
GB3 5	Haber-Bosch	-0.0027728404099999996
GB3 5	Sabatier	-1.231889e-05
GB3 5	electrobiofuels	-0.00043033268
GB3 5	methanolisation	-0.00078954156
GB3 6	DRI	-7.457796999999999e-05
GB3 6	Fischer-Tropsch	-19.04900059227
GB3 6	H2 Electrolysis	21.700442387389998
GB3 6	Haber-Bosch	-0.0006041147499999999
GB3 6	Sabatier	-1.1870739999999999e-05
GB3 6	electrobiofuels	-0.00055945465
GB3 6	methanolisation	-0.00030359786000000005
GB3 7	DRI	-6.733991000000001e-05
GB3 7	Fischer-Tropsch	-28.58209881601
GB3 7	H2 Electrolysis	18.7824522262
GB3 7	H2 for industry	0.01
GB3 7	Haber-Bosch	-0.0005594389099999999
GB3 7	Sabatier	-1.2197319999999999e-05
GB3 7	electrobiofuels	-0.00051592179
GB3 7	methanolisation	-0.00028925466
GB3 8	DRI	-49.13998141412
GB3 8	Fischer-Tropsch	-0.00024838879
GB3 8	H2 Electrolysis	74.13011514061999
GB3 8	Haber-Bosch	-5.056845e-05
GB3 8	Sabatier	-1.121969e-05
GB3 8	electrobiofuels	-0.00108226046
GB3 8	methanolisation	-10.71233488598
GB3 9	DRI	-9.941246e-05
GB3 9	Fischer-Tropsch	-89.31812587495001
GB3 9	H2 Electrolysis	74.47071874382999
GB3 9	H2 for industry	0.05
GB3 9	Haber-Bosch	-0.00043382691999999996
GB3 9	Sabatier	-1.255788e-05
GB3 9	electrobiofuels	-0.0009490884999999999
GB3 9	methanolisation	-0.00047738366
GB4 0	DRI	-0.00035961626
GB4 0	Fischer-Tropsch	-1.88678098955
GB4 0	H2 Electrolysis	51.77978800043
GB4 0	Haber-Bosch	-0.00014499983
GB4 0	Sabatier	-1.308409e-05
GB4 0	electrobiofuels	-0.000907582
GB4 0	methanolisation	-52.74188893446
GR0 0	DRI	-4.031097e-05
GR0 0	Fischer-Tropsch	-0.0005977569200000001
GR0 0	H2 Electrolysis	32.87356940938
GR0 0	H2 for industry	0.02
GR0 0	Haber-Bosch	-0.00026793950000000003
GR0 0	electrobiofuels	-16.38894423675
GR0 0	methanolisation	-2.4218395741900003
GR0 1	DRI	-5.128538e-05
GR0 1	Fischer-Tropsch	-0.00021416735
GR0 1	H2 Electrolysis	47.91510445776
GR0 1	Haber-Bosch	-0.00013581008
GR0 1	electrobiofuels	-10.556343659180001
GR0 1	methanolisation	-49.61965927619
HR0 0	DRI	-2.0831160000000002e-05
HR0 0	Fischer-Tropsch	-0.00081398974
HR0 0	H2 Electrolysis	2.542981e-05
HR0 0	Haber-Bosch	-0.00013050121
HR0 0	electrobiofuels	-0.00011734983
HR0 0	methanolisation	-0.00010580799
HU0 0	DRI	-2.379937e-05
HU0 0	Fischer-Tropsch	-0.03099783122
HU0 0	H2 Electrolysis	0.00010811103
HU0 0	H2 for industry	0.04
HU0 0	Haber-Bosch	-0.00029363797
HU0 0	electrobiofuels	-0.00017795312000000002
HU0 0	methanolisation	-0.00019483403
HU0 1	DRI	-2.2629899999999998e-05
HU0 1	Fischer-Tropsch	-0.05202691562
HU0 1	H2 Electrolysis	3.356036e-05
HU0 1	H2 for industry	0.05
HU0 1	Haber-Bosch	-0.00024482745
HU0 1	electrobiofuels	-0.00016972896
HU0 1	methanolisation	-0.00012871565
IE4 0	DRI	-20.857732588660003
IE4 0	Fischer-Tropsch	-0.0316710321
IE4 0	H2 Electrolysis	110.54604813585
IE4 0	Haber-Bosch	-0.00023414777000000002
IE4 0	Sabatier	-1.303737e-05
IE4 0	electrobiofuels	-0.00133556614
IE4 0	methanolisation	-66.46686977237
IE4 1	DRI	-0.00023202082
IE4 1	Fischer-Tropsch	-51.75547723211
IE4 1	H2 Electrolysis	33.73592852109
IE4 1	Haber-Bosch	-0.00025814131
IE4 1	Sabatier	-1.2871819999999999e-05
IE4 1	electrobiofuels	-0.00053197483
IE4 1	methanolisation	-0.02046356688
IT0 0	DRI	-4.2777589999999994e-05
IT0 0	Fischer-Tropsch	-12.04462021756
IT0 0	H2 Electrolysis	13.356242472789999
IT0 0	H2 for industry	0.01
IT0 0	Haber-Bosch	-0.00034144758
IT0 0	Sabatier	-1.0353289999999999e-05
IT0 0	electrobiofuels	-0.049370972410000005
IT0 0	methanolisation	-0.00913520379
IT0 1	DRI	-2.6806370000000003e-05
IT0 1	Fischer-Tropsch	-0.0008006584400000001
IT0 1	H2 Electrolysis	4.2923250000000006e-05
IT0 1	H2 for industry	0.03
IT0 1	Haber-Bosch	-0.00013285132
IT0 1	Sabatier	-1.034392e-05
IT0 1	electrobiofuels	-0.00021681728
IT0 1	methanolisation	-0.00014195989
IT0 2	DRI	-5.507057e-05
IT0 2	Fischer-Tropsch	-0.00016523355
IT0 2	H2 Electrolysis	38.07146810301
IT0 2	H2 for industry	0.12
IT0 2	Haber-Bosch	-0.00020980493
IT0 2	Sabatier	-1.0921440000000001e-05
IT0 2	electrobiofuels	-27.8571712666
IT0 2	methanolisation	-9.286546370990001
IT0 3	DRI	-3.041782e-05
IT0 3	Fischer-Tropsch	-0.02033491414
IT0 3	H2 Electrolysis	4.5340200000000003e-05
IT0 3	H2 for industry	0.02
IT0 3	Haber-Bosch	-0.00016298937
IT0 3	Sabatier	-1.064724e-05
IT0 3	electrobiofuels	-0.00049328977
IT0 3	methanolisation	-0.00024307025
IT0 4	DRI	-4.677651e-05
IT0 4	Fischer-Tropsch	-0.00024782188
IT0 4	H2 Electrolysis	24.74299399104
IT0 4	Haber-Bosch	-0.00011112846
IT0 4	Sabatier	-1.026051e-05
IT0 4	electrobiofuels	-0.0049943895
IT0 4	methanolisation	-30.77795654383
IT0 5	DRI	-3.096965e-05
IT0 5	Fischer-Tropsch	-0.02030046442
IT0 5	H2 Electrolysis	0.00010078406
IT0 5	H2 for industry	0.06
IT0 5	Haber-Bosch	-0.0003021324
IT0 5	Sabatier	-1.023499e-05
IT0 5	electrobiofuels	-0.00030321095000000005
IT0 5	methanolisation	-0.00020603149
IT0 6	DRI	-3.5213679999999997e-05
IT0 6	Fischer-Tropsch	-0.0005742297700000001
IT0 6	H2 Electrolysis	0.00037183303
IT0 6	Haber-Bosch	-0.00019645891
IT0 6	Sabatier	-1.025028e-05
IT0 6	electrobiofuels	-0.00018437002
IT0 6	methanolisation	-0.00020681438
IT0 7	DRI	-4.2246810000000004e-05
IT0 7	Fischer-Tropsch	-0.0006498103
IT0 7	H2 Electrolysis	27.48349153397
IT0 7	Haber-Bosch	-0.00018963873
IT0 7	Sabatier	-1.043553e-05
IT0 7	electrobiofuels	-21.54822808096
IT0 7	methanolisation	-0.0020217309600000003
IT0 8	DRI	-3.0430479999999998e-05
IT0 8	Fischer-Tropsch	-0.03137163665
IT0 8	H2 Electrolysis	5.559124e-05
IT0 8	H2 for industry	0.03
IT0 8	Haber-Bosch	-0.00018036783
IT0 8	Sabatier	-1.023086e-05
IT0 8	electrobiofuels	-0.00047077052
IT0 8	methanolisation	-0.00024575993
IT0 9	DRI	-2.888743e-05
IT0 9	Fischer-Tropsch	-0.0147248676
IT0 9	H2 Electrolysis	8.410299999999999e-05
IT0 9	H2 for industry	0.02
IT0 9	Haber-Bosch	-0.00021163587999999998
IT0 9	electrobiofuels	-0.00031643042000000003
IT0 9	methanolisation	-0.00018724438
IT5 0	DRI	-7.077168e-05
IT5 0	Fischer-Tropsch	-0.00022472081
IT5 0	H2 Electrolysis	20.29810705482
IT5 0	H2 for industry	0.02
IT5 0	Haber-Bosch	-5.3807679999999995e-05
IT5 0	Sabatier	-1.200958e-05
IT5 0	electrobiofuels	-12.09828504892
IT5 0	methanolisation	-8.500050034
LT0 0	DRI	-4.689942e-05
LT0 0	Fischer-Tropsch	-0.0011854323999999999
LT0 0	H2 Electrolysis	0.38304894522
LT0 0	Haber-Bosch	-0.81570633646
LT0 0	electrobiofuels	-0.00021833385000000002
LT0 0	methanolisation	-0.00021864904999999998
LU0 0	DRI	-2.104141e-05
LU0 0	Fischer-Tropsch	-0.00251337992
LU0 0	H2 Electrolysis	1.947043e-05
LU0 0	Haber-Bosch	-0.00030936789
LU0 0	Sabatier	-1.08115e-05
LU0 0	electrobiofuels	-0.00019937585000000003
LU0 0	methanolisation	-8.766501e-05
LV0 0	DRI	-8.599427e-05
LV0 0	Fischer-Tropsch	-15.98697128063
LV0 0	H2 Electrolysis	18.21593675513
LV0 0	Haber-Bosch	-0.005296908150000001
LV0 0	electrobiofuels	-0.00053660552
LV0 0	methanolisation	-0.00068736816
ME0 0	DRI	-2.959722e-05
ME0 0	Fischer-Tropsch	-0.0006139384
ME0 0	H2 Electrolysis	0.00024996549
ME0 0	Haber-Bosch	-0.00045994607
ME0 0	electrobiofuels	-0.00023434364
ME0 0	methanolisation	-0.00028832055000000003
MK0 0	DRI	-3.5960050000000005e-05
MK0 0	Fischer-Tropsch	-0.00513823926
MK0 0	H2 Electrolysis	2.1378299043399998
MK0 0	Haber-Bosch	-0.0005780283299999999
MK0 0	electrobiofuels	-2.37532300343
MK0 0	methanolisation	-0.00075814594
NL0 0	DRI	-3.549561e-05
NL0 0	Fischer-Tropsch	-17.33989175852
NL0 0	H2 Electrolysis	8.003946999999999e-05
NL0 0	H2 for industry	0.36
NL0 0	Haber-Bosch	-0.00080810803
NL0 0	Sabatier	-1.040489e-05
NL0 0	electrobiofuels	-0.00039095350000000004
NL0 0	methanolisation	-0.00014069343000000002
NL0 1	DRI	-5.88099e-05
NL0 1	Fischer-Tropsch	-46.93638440126001
NL0 1	H2 Electrolysis	59.30778594553
NL0 1	H2 for industry	0.58
NL0 1	Haber-Bosch	-0.00508812606
NL0 1	Sabatier	-1.016635e-05
NL0 1	electrobiofuels	-0.00050381173
NL0 1	methanolisation	-0.00033466815000000004
NO1 0	DRI	-0.00010812349
NO1 0	Fischer-Tropsch	-32.43890834251
NO1 0	H2 Electrolysis	33.09925778373
NO1 0	H2 for industry	0.03
NO1 0	Haber-Bosch	-7.532653423019999
NO1 0	Sabatier	-1.052967e-05
NO1 0	electrobiofuels	-0.00031869515
NO1 0	methanolisation	-0.0007106194400000001
NO1 1	DRI	-4.730324126799999
NO1 1	Fischer-Tropsch	-0.0004359823
NO1 1	H2 Electrolysis	7.500344603109999
NO1 1	Haber-Bosch	-3.6113950000000003e-05
NO1 1	electrobiofuels	-0.87402537214
NO1 1	methanolisation	-0.00054618753
NO1 2	DRI	-5.9992849999999996e-05
NO1 2	Fischer-Tropsch	-0.0005312817400000001
NO1 2	H2 Electrolysis	4.912982873460001
NO1 2	H2 for industry	0.09
NO1 2	Haber-Bosch	-5.04227405021
NO1 2	electrobiofuels	-0.00013092635000000002
NO1 2	methanolisation	-0.00028802962000000005
NO1 3	DRI	-0.13925145624
NO1 3	Fischer-Tropsch	-0.00020753084000000002
NO1 3	H2 Electrolysis	0.22678818140999998
NO1 3	Haber-Bosch	-2.560866e-05
NO1 3	electrobiofuels	-0.0002298917
NO1 3	methanolisation	-0.00023389024000000002
PL0 0	DRI	-2.303821e-05
PL0 0	Fischer-Tropsch	-0.02517808418
PL0 0	H2 Electrolysis	8.782141e-05
PL0 0	H2 for industry	0.01
PL0 0	Haber-Bosch	-3.71752376566
PL0 0	electrobiofuels	-0.00013683718
PL0 0	methanolisation	-0.00016059261
PL0 1	DRI	-4.338425e-05
PL0 1	Fischer-Tropsch	-25.43034334496
PL0 1	H2 Electrolysis	32.21684260855
PL0 1	H2 for industry	0.02
PL0 1	Haber-Bosch	-0.0069312878
PL0 1	electrobiofuels	-0.00019631110000000002
PL0 1	methanolisation	-0.00030124642
PL0 2	DRI	-4.353561e-05
PL0 2	Fischer-Tropsch	-4.22891090488
PL0 2	H2 Electrolysis	5.57740560067
PL0 2	H2 for industry	0.01
PL0 2	Haber-Bosch	-0.00076437814
PL0 2	electrobiofuels	-0.00021863094
PL0 2	methanolisation	-0.00018248914
PL0 3	DRI	-2.918269e-05
PL0 3	Fischer-Tropsch	-0.00162293357
PL0 3	H2 Electrolysis	0.0042943122999999995
PL0 3	Haber-Bosch	-0.00454151026
PL0 3	electrobiofuels	-0.0001406352
PL0 3	methanolisation	-0.00021253976
PL0 4	DRI	-2.440645e-05
PL0 4	Fischer-Tropsch	-0.00069268314
PL0 4	H2 Electrolysis	0.00103057084
PL0 4	H2 for industry	0.03
PL0 4	Haber-Bosch	-0.056629513400000005
PL0 4	electrobiofuels	-9.858047e-05
PL0 4	methanolisation	-0.00016328875
PL0 5	DRI	-2.275415e-05
PL0 5	Fischer-Tropsch	-0.00084698844
PL0 5	H2 Electrolysis	0.00021422743
PL0 5	H2 for industry	0.01
PL0 5	Haber-Bosch	-1.4337847342999999
PL0 5	electrobiofuels	-9.765865e-05
PL0 5	methanolisation	-0.00015210258
PL0 6	DRI	-2.992865e-05
PL0 6	Fischer-Tropsch	-0.00347753765
PL0 6	H2 Electrolysis	4.464151321139999
PL0 6	H2 for industry	0.01
PL0 6	Haber-Bosch	-12.9270387458
PL0 6	electrobiofuels	-0.00014812994
PL0 6	methanolisation	-0.00013448174
PT0 0	DRI	-0.00031422335
PT0 0	Fischer-Tropsch	-11.14639793647
PT0 0	H2 Electrolysis	11.39874800417
PT0 0	H2 for industry	0.06
PT0 0	Haber-Bosch	-0.00022895836
PT0 0	electrobiofuels	-0.0003516075
PT0 0	methanolisation	-0.25573333849
RO0 0	DRI	-3.437191e-05
RO0 0	Fischer-Tropsch	-0.77801296839
RO0 0	H2 Electrolysis	0.89480080762
RO0 0	Haber-Bosch	-0.01160024231
RO0 0	electrobiofuels	-0.00050927289
RO0 0	methanolisation	-0.00102390562
RO0 1	DRI	-2.743638e-05
RO0 1	Fischer-Tropsch	-0.00667085066
RO0 1	H2 Electrolysis	8.532889e-05
RO0 1	H2 for industry	0.01
RO0 1	Haber-Bosch	-0.00028885877
RO0 1	electrobiofuels	-0.00023757237
RO0 1	methanolisation	-0.00024924042
RO0 2	DRI	-2.681306e-05
RO0 2	Fischer-Tropsch	-0.0017180262600000001
RO0 2	H2 Electrolysis	0.00019492927
RO0 2	Haber-Bosch	-0.00046091553
RO0 2	electrobiofuels	-0.0002193231
RO0 2	methanolisation	-0.00037443391
RS0 0	DRI	-2.281235e-05
RS0 0	Fischer-Tropsch	-0.00058174455
RS0 0	H2 Electrolysis	4.477755e-05
RS0 0	Haber-Bosch	-0.00027327136000000003
RS0 0	electrobiofuels	-0.00014848773
RS0 0	methanolisation	-0.00015078968000000002
RS0 1	DRI	-2.67982e-05
RS0 1	Fischer-Tropsch	-0.00078357785
RS0 1	H2 Electrolysis	0.00010152558
RS0 1	Haber-Bosch	-0.00026722584
RS0 1	electrobiofuels	-0.00021147123
RS0 1	methanolisation	-0.00021922751
SE1 0	DRI	-4.328187983269999
SE1 0	Fischer-Tropsch	-3.77322008706
SE1 0	H2 Electrolysis	8.162456357149999
SE1 0	Haber-Bosch	-0.00017327264
SE1 0	electrobiofuels	-0.00217613049
SE1 0	methanolisation	-0.0024423786100000004
SE1 1	DRI	-7.471532e-05
SE1 1	Fischer-Tropsch	-18.46388904743
SE1 1	H2 Electrolysis	20.04673629546
SE1 1	H2 for industry	0.1
SE1 1	Haber-Bosch	-0.03119970074
SE1 1	electrobiofuels	-0.00043993883
SE1 1	methanolisation	-0.0005265412700000001
SE1 2	DRI	-0.0001255191
SE1 2	Fischer-Tropsch	-15.103648613190002
SE1 2	H2 Electrolysis	13.987600416160001
SE1 2	Haber-Bosch	-0.01029069499
SE1 2	electrobiofuels	-0.00221631533
SE1 2	methanolisation	-0.006890399760000001
SE1 3	DRI	-0.00018740228
SE1 3	Fischer-Tropsch	-39.81590533507
SE1 3	H2 Electrolysis	69.35867046870001
SE1 3	Haber-Bosch	-11.51377790079
SE1 3	electrobiofuels	-1.7935870787500001
SE1 3	methanolisation	-13.69269589428
SI0 0	DRI	-2.0655010000000002e-05
SI0 0	Fischer-Tropsch	-0.00108762659
SI0 0	H2 Electrolysis	6.613541999999999e-05
SI0 0	Haber-Bosch	-0.00018790291
SI0 0	electrobiofuels	-0.00012489291
SI0 0	methanolisation	-0.00015566834
SK0 0	DRI	-2.22137e-05
SK0 0	Fischer-Tropsch	-0.01728634343
SK0 0	H2 Electrolysis	0.00011209066
SK0 0	H2 for industry	0.02
SK0 0	Haber-Bosch	-0.00034186882000000003
SK0 0	electrobiofuels	-0.00013428917
SK0 0	methanolisation	-0.00017663675000000002
XK0 0	DRI	-3.144073e-05
XK0 0	Fischer-Tropsch	-0.00093756656
XK0 0	H2 Electrolysis	0.00057677201
XK0 0	Haber-Bosch	-0.0006196429000000001
XK0 0	electrobiofuels	-0.00036551190000000004
XK0 0	methanolisation	-0.00035880106
