# Supplementary material for: Green energy and steel imports reduce Europe’s net-zero infrastructure needs
Source: Nat Commun. 2025 Jun 12;16:5302. doi: 10.1038/s41467-025-60652-1 (PMC12162880; doi:10.1038/s41467-025-60652-1)
Supplement: Supplementary file 3 — Source Data [file 41467_2025_60652_MOESM3_ESM.zip › figure-7-B-flow.csv]

		flow
Link	BE0 0 - FR0 3	-1.5364989236837912
Link	BE0 0 - NL0 1	1.5386431390395856
Link	BE0 1 - FR0 3	0.170292731399766
Link	BE0 1 - FR0 6	-3.0028195758032687
Link	BE0 1 - NL0 1	2.7560578897571424
Link	CH0 0 - DE0 12	3.5518795460069694
Link	CH0 0 - IT0 1	-1.841075156711822
Link	CZ0 0 - PL0 0	1.3923941352486533
Link	CZ0 0 - SK0 0	-1.3096792985268972
Link	DE0 1 - DE0 14	-1.018604893553609
Link	DE0 1 - DE0 5	-0.161349945364933
Link	DE0 1 - DE0 7	-1.5811315116928446
Link	DE0 1 - DE0 9	1.3483179893300608
Link	DE0 11 - DE0 9	1.4447105960955868
Link	DE0 11 - NL0 0	-1.4792701433763182
Link	DE0 12 - DE0 3	1.6300556111102156
Link	DE0 12 - FR0 1	1.8812663914859578
Link	DE0 14 - NL0 0	-1.0669319538745745
Link	DE0 15 - DE0 2	0.11485770840965896
Link	DE0 15 - DE0 8	-1.5299630151609607
Link	DE0 15 - PL0 0	1.417150612986571
Link	DE0 2 - DE0 4	0.36701587603940156
Link	DE0 2 - PL0 2	-0.2497067597783295
Link	DE0 3 - DE0 7	1.606872360935146
Link	DE0 4 - DE0 9	-1.0161239736087666
Link	DE0 4 - DK0 0	-2.6569690580375234
Link	DE0 5 - FR0 1	-0.1656070266767107
Link	DE0 8 - DE0 9	-1.478693544138546
Link	DK0 0 - DK1 0	0.7208436882452434
Link	DK0 0 - NO1 0	-1.4245408239035082
Link	DK0 0 - SE1 1	0.7101270461235114
Link	DK1 0 - SE1 1	-8.0
Link	EE0 0 - FI1 1	-0.5274870667722132
Link	EE0 0 - FI1 2	-0.3182984579268787
Link	EE0 0 - LV0 0	1.1345909868264106
Link	ES0 0 - ES0 3	1.5142034140769716
Link	ES0 0 - FR0 7	4.36422148178268
Link	ES0 1 - ES0 7	2.512557559170632
Link	ES0 2 - ES0 4	-1.3923721138640415
Link	ES0 2 - ES0 6	-3.116379496904206
Link	ES0 2 - ES0 7	4.514918883798892
Link	ES0 3 - ES0 6	4.565533578861558
Link	ES0 3 - ES2 0	-0.17873845794684437
Link	ES0 4 - ES0 7	1.0807839302614637
Link	ES0 4 - FR0 7	-2.6913790940206406
Link	ES0 5 - ES0 7	1.8037209462502286
Link	FI1 0 - FI1 2	0.18118906455239478
Link	FI1 1 - FI1 2	3.5020721491993374
Link	FI1 1 - SE1 3	5.478602296491317
Link	FR0 0 - FR0 10	-5.5092076147530245
Link	FR0 0 - FR0 7	-3.1289367904634475
Link	FR0 0 - FR0 8	0.306409046211507
Link	FR0 0 - FR0 9	-0.30239565064714125
Link	FR0 1 - FR0 3	1.8532567133269577
Link	FR0 1 - FR0 4	-0.1214136067550272
Link	FR0 10 - FR0 9	2.8530617362367616
Link	FR0 10 - IE4 0	-0.10804879048455274
Link	FR0 2 - FR0 5	-8.0
Link	FR0 2 - FR0 7	1.5522013109865838
Link	FR0 2 - FR0 8	1.6041935712642288
Link	FR0 3 - FR0 4	-0.4636782913783334
Link	FR0 3 - FR0 6	0.9475734639030738
Link	FR0 4 - FR0 5	-0.10414886399965832
Link	FR0 4 - FR0 8	1.1052853875056392
Link	FR0 4 - IT0 6	-1.6431430011215098
Link	FR0 6 - FR0 8	-3.1032111750712876
Link	FR0 6 - FR0 9	-7.938034393417184
Link	FR0 9 - GB3 4	-0.3956043390224427
Link	FR0 9 - GB3 7	5.985129784413064
Link	FR6 0 - IT0 3	0.7791607449565618
Link	FR6 0 - IT5 0	0.28058832672667666
Link	GB3 0 - GB3 10	-0.3098630443987473
Link	GB3 0 - GB3 6	-0.4324791402259679
Link	GB3 1 - GB3 3	-0.17076065811182117
Link	GB3 1 - GB3 4	-8.0
Link	GB3 1 - GB3 7	0.12716700013688764
Link	GB3 10 - GB3 6	-0.16427824097568042
Link	GB3 10 - GB3 9	0.17806691498510038
Link	GB3 10 - NL0 1	1.860539538024663
Link	GB3 2 - GB3 5	4.608405161235162
Link	GB3 2 - GB3 8	0.8384671176531292
Link	GB3 2 - GB4 0	2.784232293416716
Link	GB3 3 - GB3 9	-0.5201856292275433
Link	GB3 3 - IE4 1	-2.7366007671119292
Link	GB3 4 - GB3 7	3.458995298762019
Link	GB3 4 - IE4 1	-2.236421178913202
Link	GB3 5 - GB3 9	6.573025765173546
Link	GB3 6 - GB3 7	0.3090940180181067
Link	GB3 6 - GB3 9	1.6620934108485375
Link	GB3 8 - GB3 9	6.380436116114374
Link	GB3 8 - NO1 0	8.0
Link	GB3 9 - NL0 1	-0.5604218858209093
Link	GR0 0 - GR0 1	8.0
Link	GR0 0 - IT0 4	0.4266412775631465
Link	GR0 0 - MK0 0	1.3850001822071951
Link	HU0 1 - RO0 1	-0.10609114257839654
Link	HU0 1 - RS0 0	-1.1139161237122193
Link	HU0 1 - SK0 0	1.3085870855521142
Link	IE4 0 - IE4 1	8.0
Link	IT0 0 - IT0 7	-1.3660837866679754
Link	IT0 0 - IT0 8	2.62828479797001
Link	IT0 1 - IT0 3	-3.398090278046377
Link	IT0 1 - IT0 6	1.6130312538729594
Link	IT0 2 - IT0 4	1.0473131063465688
Link	IT0 3 - IT0 8	-2.6238148066176614
Link	IT0 4 - IT0 7	-4.5662582474919455
Link	LT0 0 - LV0 0	-3.3569373177488906
Link	LT0 0 - PL0 1	2.919148000718847
Link	MK0 0 - RS0 1	1.1391789970551065
Link	NL0 0 - NL0 1	-8.0
Link	NL0 1 - NO1 0	-0.9870204330227484
Link	NO1 0 - NO1 2	-0.4862424142354033
Link	NO1 1 - SE1 0	0.3774413709325686
Link	NO1 1 - SE1 2	1.5137824291541755
Link	NO1 2 - SE1 2	-0.5227595004416974
Link	PL0 0 - PL0 1	-0.6925753355408596
Link	PL0 0 - PL0 2	-1.652401833404565
Link	PL0 0 - PL0 5	1.4215753194462615
Link	PL0 1 - PL0 2	0.5449157672926747
Link	PL0 1 - PL0 6	8.0
Link	RO0 0 - RO0 1	0.10486205665305241
Link	RS0 0 - RS0 1	-1.138807560884437
Link	SE1 0 - SE1 2	0.3914973970586621
Link	SE1 1 - SE1 3	-8.0
Link	SE1 2 - SE1 3	0.24685873960312496
