# Supplementary material for: Green energy and steel imports reduce Europe’s net-zero infrastructure needs
Source: Nat Commun. 2025 Jun 12;16:5302. doi: 10.1038/s41467-025-60652-1 (PMC12162880; doi:10.1038/s41467-025-60652-1)
Supplement: Supplementary file 3 — Source Data [file 41467_2025_60652_MOESM3_ESM.zip › figure-7-B-hydrogen_choropleth.csv]

name	hydrogen
AL0 0	0.0002474549794208547
AT0 0	0.0002692128250250485
AT0 1	0.00025570784856965013
BA0 0	0.00023356891323978232
BE0 0	0.00024349188137833005
BE0 1	0.0002465570846777489
BG0 0	0.00022572395961412516
BG0 1	0.00023858664583393757
CH0 0	0.00029434054071497993
CZ0 0	0.00022496172423798306
CZ0 1	0.0002269471871713224
DE0 0	0.00022077876252700723
DE0 1	0.00022752397406590203
DE0 10	0.00022686731407803824
DE0 11	1.6637346869632437
DE0 12	0.0002694574520968484
DE0 13	0.0002505073182754408
DE0 14	0.0002228514252298981
DE0 15	0.00021740631121602654
DE0 2	0.2706806486554694
DE0 3	0.0002486654222252472
DE0 4	76.80059304055345
DE0 5	0.00024473832578812476
DE0 6	0.0002407183995648951
DE0 7	0.00023266446838345831
DE0 8	0.00021864003997753374
DE0 9	0.00021937143951806642
DK0 0	1989.440452704881
DK1 0	1300.4576140512036
EE0 0	0.00048447627145184306
ES0 0	0.0002625780675079784
ES0 1	0.0002849231015047092
ES0 2	0.00024717110356207723
ES0 3	572.5619147572695
ES0 4	64.85626338395826
ES0 5	0.00028464927566106244
ES0 6	0.00028477559397650993
ES0 7	158.20823774159095
ES2 0	0.00027607962850670814
FI1 0	0.0013937892436472917
FI1 1	0.0009798379459021365
FI1 2	0.0010161286659476584
FR0 0	0.0003106596877660285
FR0 1	0.00026534477563261595
FR0 10	0.0003827721968314036
FR0 2	0.0003154969814908415
FR0 3	0.00026440398449348643
FR0 4	0.0002871915667045816
FR0 5	0.0004013536515742555
FR0 6	0.00026077443164156886
FR0 7	0.00028435954970914347
FR0 8	0.0003114661640530277
FR0 9	0.0002607395483614242
FR6 0	0.00036702387783990614
GB3 0	0.0002269726639195408
GB3 1	0.00022450388050207753
GB3 10	0.00023707129838247923
GB3 2	0.00024359099063858558
GB3 3	937.108454603669
GB3 4	2306.1103149026994
GB3 5	0.00024077048819783281
GB3 6	0.0002263497965615451
GB3 7	721.2692920141176
GB3 8	0.0002975199217845306
GB3 9	2849.1498743598586
GB4 0	1680.9307569643627
GR0 0	766.2837981599678
GR0 1	0.00032773955165705046
HR0 0	0.00024231835145444624
HU0 0	0.000255351220206594
HU0 1	0.0002506352837978207
IE4 0	0.0002906818761450665
IE4 1	0.0002443943459489031
IT0 0	0.00036290577108105096
IT0 1	0.00033437992392594995
IT0 2	0.0004784813843809478
IT0 3	0.0003362546164520229
IT0 4	0.0004171560852461841
IT0 5	0.0003370857387370931
IT0 6	0.00032397046896897355
IT0 7	0.00036176417411772256
IT0 8	0.0003520090702894363
IT0 9	0.0003270591537873618
IT5 0	0.00042696478985951736
LT0 0	0.0003196617332400784
LU0 0	0.00025308503138492564
LV0 0	0.0003323427840968571
ME0 0	0.00023495532304927447
MK0 0	0.00022762972637879587
NL0 0	772.7503666904327
NL0 1	0.00022696497945140005
NO1 0	0.00027035461090319066
NO1 1	0.0011835050032799152
NO1 2	0.00033545795559164
NO1 3	0.00048362046386714677
PL0 0	0.00021691859632049133
PL0 1	639.6670356375224
PL0 2	83.88171816671158
PL0 3	0.000242032298684301
PL0 4	0.00023613234766121656
PL0 5	0.00022844607445740678
PL0 6	0.00023213132812843545
PT0 0	40.49207067055068
RO0 0	0.00025556969149564637
RO0 1	0.0002418141829125541
RO0 2	0.00024048838492416719
RS0 0	0.000231916434836791
RS0 1	0.00023099311346260525
SE1 0	0.0014605118407082062
SE1 1	0.00027598357899039474
SE1 2	0.0007544222036689993
SE1 3	0.0005208494288918719
SI0 0	0.0002546354938100592
SK0 0	0.0002369330686688026
XK0 0	0.00023185975517302882
