# Supplementary material for: Green energy and steel imports reduce Europe’s net-zero infrastructure needs
Source: Nat Commun. 2025 Jun 12;16:5302. doi: 10.1038/s41467-025-60652-1 (PMC12162880; doi:10.1038/s41467-025-60652-1)
Supplement: Supplementary file 3 — Source Data [file 41467_2025_60652_MOESM3_ESM.zip › figure-7-C-battery_choropleth.csv]

name	battery
AL0 0	47.613037524127854
AT0 0	79.9905410556576
AT0 1	94.4911032735977
BA0 0	36.452571351564195
BE0 0	62.3038788688593
BE0 1	84.92700993985385
BG0 0	44.60989828106766
BG0 1	35.973666576738374
CH0 0	186.3269531136222
CZ0 0	69.30128874074352
CZ0 1	78.82414919352516
DE0 0	87.77520107825939
DE0 1	90.87949530311886
DE0 10	57.92313509011892
DE0 11	47.373850701105745
DE0 12	42.74991210566788
DE0 13	70.16565701233365
DE0 14	186.24362494109326
DE0 15	45.63306739469363
DE0 2	89.22456376121231
DE0 3	45.83140458395835
DE0 4	81.81195911681375
DE0 5	49.00290676493868
DE0 6	33.988583628414986
DE0 7	111.28734627021672
DE0 8	73.95446663418362
DE0 9	79.05980114286409
DK0 0	44.86499809715237
DK1 0	21.67503571814788
EE0 0	19.873452930415993
ES0 0	216.39479721338128
ES0 1	69.19330539230604
ES0 2	125.45744731118994
ES0 3	202.93427783121885
ES0 4	61.4727715423475
ES0 5	44.7818324535628
ES0 6	204.5819697334496
ES0 7	41.71916495926186
ES2 0	10.514720589918976
FI1 0	14.761008245861017
FI1 1	50.57815202744855
FI1 2	24.026591802875593
FR0 0	60.45107904243094
FR0 1	80.46905355608882
FR0 10	57.573863231091785
FR0 2	67.67428576180427
FR0 3	62.0447264656416
FR0 4	112.01844773880092
FR0 5	165.60482588308142
FR0 6	272.99900406137283
FR0 7	65.12086120179305
FR0 8	42.021908800698185
FR0 9	49.88702961307207
FR6 0	5.201639966850828
GB3 0	158.53446890922473
GB3 1	86.21105424348326
GB3 10	45.12637361231644
GB3 2	53.24589496724945
GB3 3	100.22646073244204
GB3 4	47.53501104859752
GB3 5	30.905964180262565
GB3 6	44.17813071150987
GB3 7	44.13388356754071
GB3 8	8.749079171128471
GB3 9	89.41393399937535
GB4 0	19.83499319631805
GR0 0	88.38662489834934
GR0 1	143.26530998259688
HR0 0	43.12299802158275
HU0 0	57.35090153284457
HU0 1	37.95035199172939
IE4 0	25.31600640084231
IE4 1	31.014749515520503
IT0 0	171.5260232491133
IT0 1	181.56173704254854
IT0 2	130.51940683255341
IT0 3	102.64902869661034
IT0 4	95.12387064810028
IT0 5	109.80813172287826
IT0 6	151.52650988882127
IT0 7	163.54042054031612
IT0 8	54.33327487344415
IT0 9	66.32350020893824
IT5 0	30.326857135904188
LT0 0	41.92000514170907
LU0 0	10.761550031902559
LV0 0	18.179379848801755
ME0 0	6.95683790810882
MK0 0	24.630931441256926
NL0 0	104.43708908669576
NL0 1	112.51126971139009
NO1 0	18.103700321012614
NO1 1	5.184080265172367
NO1 2	33.547524883202804
NO1 3	0.4131305275560529
PL0 0	96.03867517883252
PL0 1	72.55787231339974
PL0 2	53.365983571140426
PL0 3	43.82513091618786
PL0 4	104.82751093783573
PL0 5	136.17230983444463
PL0 6	102.21872473249249
PT0 0	137.37714036316686
RO0 0	56.22827744686331
RO0 1	58.51183304863633
RO0 2	57.83713593198479
RS0 0	42.61622206945154
RS0 1	32.49854194473384
SE1 0	6.325319994891165
SE1 1	58.337251674727135
SE1 2	12.657128051844186
SE1 3	44.85903530049044
SI0 0	29.134845434071263
SK0 0	59.83987318578798
XK0 0	17.893064688556915
