# Supplementary material for: Green energy and steel imports reduce Europe’s net-zero infrastructure needs
Source: Nat Commun. 2025 Jun 12;16:5302. doi: 10.1038/s41467-025-60652-1 (PMC12162880; doi:10.1038/s41467-025-60652-1)
Supplement: Supplementary file 3 — Source Data [file 41467_2025_60652_MOESM3_ESM.zip › figure-7-C-bus_sizes.csv]

		0
AL0 0	other	-9.23933738322
AL0 0	solar	12.39606158718
AL0 0	solar rooftop	6.76041302926
AT0 0	hydro	14.132457124639998
AT0 0	other	-48.30825870106
AT0 0	solar	73.23000484264999
AT0 0	solar rooftop	5.095837281700001
AT0 1	other	-79.90984596742001
AT0 1	ror	15.746719388739999
AT0 1	solar	15.28503176778
AT0 1	solar rooftop	13.82470510019
BA0 0	hydro	6.44759423909
BA0 0	other	-15.63421424026
BA0 0	solar rooftop	7.71940716496
BE0 0	onwind	13.23257835754
BE0 0	other	-66.40558705408
BE0 0	solar rooftop	9.063056160630001
BE0 1	onwind	5.97006823513
BE0 1	other	-89.61035788631001
BE0 1	solar rooftop	12.80316482284
BG0 0	nuclear	23.32823243259
BG0 0	other	-23.623185899029995
BG0 0	solar rooftop	10.43631116498
BG0 1	other	-21.18809285726
BG0 1	solar rooftop	8.55193346331
CH0 0	hydro	23.07311877199
CH0 0	other	-102.33386579142
CH0 0	ror	9.987843751089999
CH0 0	solar	118.52898383226
CH0 0	solar rooftop	19.05369731589
CZ0 0	onwind	32.94275746641
CZ0 0	other	-44.53272579168
CZ0 0	solar rooftop	9.54505968562
CZ0 1	other	-58.84177421282999
CZ0 1	solar rooftop	10.668715996920001
DE0 0	onwind	33.075250997030004
DE0 0	other	-58.133601772889996
DE0 0	solar rooftop	10.78610398829
DE0 1	other	-57.392402894789996
DE0 1	solar rooftop	11.66609090853
DE0 10	other	-45.73951504021
DE0 10	solar rooftop	7.33737312497
DE0 11	offwind-dc	108.24928134427
DE0 11	onwind	38.10405470422
DE0 11	other	-38.06320772153
DE0 11	solar rooftop	5.87458777204
DE0 12	other	-25.818101604979997
DE0 12	solar rooftop	5.77970140728
DE0 13	other	-45.787318163980004
DE0 13	solar rooftop	9.50162384141
DE0 14	onwind	20.25489064644
DE0 14	other	-155.41971681057
DE0 14	solar rooftop	23.26751951689
DE0 14	urban central gas CHP	8.05687907388
DE0 15	other	-33.00912755584
DE0 15	solar rooftop	5.70642392815
DE0 2	offwind-ac	8.95391943004
DE0 2	onwind	14.255482035690001
DE0 2	other	-57.026028626249996
DE0 2	solar rooftop	11.581850796089999
DE0 3	other	-28.206463288470005
DE0 3	solar rooftop	6.25143822728
DE0 4	offwind-ac	5.364848868789999
DE0 4	onwind	58.81335404226
DE0 4	other	-65.53530460302001
DE0 4	solar rooftop	10.299502660220002
DE0 5	other	-30.139500846769998
DE0 5	solar rooftop	6.33078387115
DE0 6	other	-28.0304163064
DE0 6	ror	5.07656429507
DE0 7	other	-86.33476432831999
DE0 7	solar rooftop	14.7612531715
DE0 8	other	-76.93712041174001
DE0 8	solar rooftop	9.36722381372
DE0 9	other	-55.76185353265
DE0 9	solar rooftop	9.84998913946
DK0 0	offwind-ac	63.54703899367
DK0 0	offwind-dc	166.94407278395
DK0 0	onwind	105.91851310538
DK0 0	other	-177.54317467313
DK1 0	offwind-ac	32.9017162009
DK1 0	offwind-dc	14.501823167640001
DK1 0	onwind	21.530938258250004
DK1 0	other	-21.317873401839996
DZ	other	0.00068946964
EE0 0	onwind	9.95431672418
EE0 0	other	-10.877280116460001
EG	other	0.00096561889
EH	other	0.00016009033
ES0 0	other	-122.13447935573
ES0 0	solar	94.44062214334001
ES0 0	solar rooftop	22.292086972899998
ES0 1	other	-40.27491133524
ES0 1	solar	29.17665518531
ES0 1	solar rooftop	13.92510497152
ES0 2	other	-68.05822733724001
ES0 2	solar rooftop	26.60652462683
ES0 3	onwind	29.689519128449998
ES0 3	other	-152.9842363422
ES0 3	solar	100.69031284117
ES0 3	solar rooftop	21.31492953694
ES0 4	other	-56.63809575455999
ES0 4	solar rooftop	11.84948542127
ES0 5	hydro	12.31422424013
ES0 5	offwind-ac	8.60473052098
ES0 5	onwind	110.97197143092001
ES0 5	other	-84.84651679180999
ES0 5	solar rooftop	7.77149990763
ES0 6	hydro	6.80419567013
ES0 6	other	-103.35359407769
ES0 6	solar	93.13831309163
ES0 6	solar rooftop	13.99449229681
ES0 7	other	-38.97454676213
ES0 7	solar rooftop	8.29503208074
ES2 0	other	-2.3087636770599995
FI1 0	other	-18.401682904130002
FI1 1	nuclear	13.92212379011
FI1 1	offwind-ac	97.91638105418
FI1 1	offwind-dc	15.91046358002
FI1 1	other	-78.02682197988001
FI1 1	solar rooftop	5.23804371707
FI1 2	offwind-ac	13.66321643076
FI1 2	other	-46.71784351643
FR0 0	nuclear	16.846811521710002
FR0 0	onwind	13.20957792286
FR0 0	other	-44.34586935681
FR0 0	solar	16.425953121819997
FR0 0	solar rooftop	8.93961985301
FR0 1	nuclear	14.69914159312
FR0 1	other	-62.73912864541
FR0 1	ror	6.26713203058
FR0 1	solar rooftop	10.512720189440001
FR0 10	nuclear	8.90366402001
FR0 10	offwind-ac	43.56617731304
FR0 10	offwind-dc	6.30285565128
FR0 10	onwind	72.04974742719
FR0 10	other	-103.40694952307001
FR0 10	solar rooftop	8.20963654018
FR0 2	hydro	7.60693136879
FR0 2	offwind-ac	7.77759343633
FR0 2	offwind-float	22.68170194726
FR0 2	onwind	5.51089460609
FR0 2	other	-54.37190055335
FR0 2	solar rooftop	10.84656918095
FR0 3	nuclear	16.83601943428
FR0 3	other	-42.004685070920004
FR0 3	solar rooftop	8.10843079687
FR0 4	hydro	8.98601583366
FR0 4	other	-82.33426878908001
FR0 4	ror	10.09399165512
FR0 4	solar rooftop	16.613973690999998
FR0 5	hydro	9.77145365382
FR0 5	offwind-float	14.78511611953
FR0 5	onwind	45.95318027842
FR0 5	other	-115.60915804547
FR0 5	ror	8.01861483434
FR0 5	solar	74.9879051585
FR0 5	solar rooftop	16.01967494127
FR0 6	nuclear	25.2648220263
FR0 6	offwind-ac	14.7611359991
FR0 6	offwind-dc	5.4639189513
FR0 6	onwind	85.71428701588
FR0 6	other	-189.81141942409
FR0 6	solar rooftop	36.15956107889
FR0 7	nuclear	14.70993219051
FR0 7	offwind-ac	20.60376384586
FR0 7	other	-45.392616986430006
FR0 7	solar rooftop	10.11380796445
FR0 8	other	-30.98407097449
FR0 8	solar rooftop	5.8800339075800006
FR0 9	offwind-ac	21.889690621
FR0 9	offwind-dc	16.41643114786
FR0 9	other	-50.34808624739
FR0 9	solar rooftop	6.77316072437
FR6 0	other	-3.6668316286000002
GB3 0	offwind-ac	10.627697871899999
GB3 0	onwind	21.65219876711
GB3 0	other	-124.66870841331999
GB3 0	solar rooftop	25.20413495163
GB3 1	other	-58.82550088061
GB3 1	solar rooftop	13.448771580439999
GB3 10	nuclear	59.618809809809996
GB3 10	offwind-ac	14.5264365015
GB3 10	offwind-dc	27.33314707424
GB3 10	onwind	44.0704191316
GB3 10	other	-59.82164012771
GB3 10	solar rooftop	7.33850867825
GB3 2	offwind-ac	58.393729885569996
GB3 2	offwind-dc	20.54409928633
GB3 2	other	-86.09877499953001
GB3 2	solar rooftop	7.36473396295
GB3 3	offwind-ac	43.87047522829
GB3 3	offwind-dc	26.94777010553
GB3 3	other	-87.09861683634999
GB3 3	solar rooftop	14.73435613541
GB3 4	nuclear	20.61192978886
GB3 4	offwind-ac	65.16757901406
GB3 4	onwind	100.87142628753
GB3 4	other	-117.70562366780001
GB3 4	solar rooftop	7.66124651537
GB3 5	onwind	41.23863562414
GB3 5	other	-41.1317428869
GB3 6	offwind-ac	5.90362527013
GB3 6	offwind-dc	17.70694763993
GB3 6	onwind	39.77130494805
GB3 6	other	-45.04661686813
GB3 6	solar rooftop	7.02437036183
GB3 7	offwind-ac	6.0119873174
GB3 7	onwind	26.62541338886
GB3 7	other	-44.181169186000005
GB3 7	solar rooftop	7.11809079484
GB3 8	offwind-dc	30.91398361663
GB3 8	onwind	45.04275862504
GB3 8	other	-51.29455826219
GB3 9	offwind-ac	11.91013290113
GB3 9	offwind-dc	77.99316364108
GB3 9	onwind	59.06414076358
GB3 9	other	-137.51636476194
GB3 9	solar rooftop	13.74188903515
GB4 0	offwind-ac	16.20150327698
GB4 0	offwind-dc	25.836421481229998
GB4 0	onwind	47.75788830787
GB4 0	other	-77.52429593629999
GR0 0	offwind-dc	7.97488348113
GR0 0	other	-38.00611639213
GR0 0	solar	16.564840508710002
GR0 0	solar rooftop	11.9062141845
GR0 1	offwind-dc	19.68010853792
GR0 1	onwind	14.30224397146
GR0 1	other	-99.81333841653999
GR0 1	solar	64.72126028181
GR0 1	solar rooftop	11.482557534600002
HR0 0	hydro	6.44568232819
HR0 0	other	-28.284927115880002
HR0 0	solar rooftop	9.07812906049
HU0 0	nuclear	19.74705700968
HU0 0	onwind	49.75291869426
HU0 0	other	-42.657379466820004
HU0 0	solar rooftop	13.52393206809
HU0 1	other	-28.893966678149997
HU0 1	solar rooftop	9.01185773744
IE4 0	offwind-ac	66.77470267306
IE4 0	other	-51.19814155843
IE4 1	offwind-ac	12.934221299210002
IE4 1	other	-22.94668180555
IT0 0	other	-66.92596755921
IT0 0	solar	43.548754374519994
IT0 0	solar rooftop	17.90759538587
IT0 1	other	-92.18506522463
IT0 1	ror	5.62090779975
IT0 1	solar rooftop	24.63464404877
IT0 2	other	-102.62227606497
IT0 2	solar	42.99087446695
IT0 2	solar rooftop	14.244425788589998
IT0 3	other	-68.26311684249
IT0 3	solar	9.842401100330001
IT0 3	solar rooftop	14.425394406339999
IT0 4	onwind	24.7072260468
IT0 4	other	-39.632851711159994
IT0 4	solar	8.2451175625
IT0 4	solar rooftop	13.050219265580001
IT0 5	hydro	5.1380910559
IT0 5	other	-65.53840117829
IT0 5	ror	9.39861588114
IT0 5	solar	33.48466596784
IT0 5	solar rooftop	12.81641976776
IT0 6	other	-65.43064179753
IT0 6	ror	6.04598933164
IT0 6	solar	59.814811329470004
IT0 6	solar rooftop	11.68466486323
IT0 7	other	-67.45386061006
IT0 7	solar	43.177449171910006
IT0 7	solar rooftop	16.08212438132
IT0 8	other	-32.08032008873
IT0 8	solar rooftop	7.6117867098300005
IT0 9	other	-35.59119485954
IT0 9	solar	22.89826419204
IT0 9	solar rooftop	8.05511634036
IT5 0	other	-13.844695104
IT5 0	solar	6.29740438678
KZ	other	4.639251e-05
LT0 0	offwind-dc	8.40505036832
LT0 0	other	-17.212709348679997
LT0 0	solar rooftop	5.38251612687
LU0 0	other	-4.006440728019999
LV0 0	offwind-dc	19.40779372724
LV0 0	other	-15.783320185060003
LY	other	0.00081841705
MA	other	0.0008708556900000001
ME0 0	other	2.6475656013000006
MK0 0	other	-9.27313804045
MK0 0	solar rooftop	5.37059853425
MN	other	3.712302e-05
MR	other	0.0001437365
NL0 0	offwind-dc	74.45069006323
NL0 0	onwind	50.9413733559
NL0 0	other	-114.94626323674001
NL0 0	solar rooftop	13.88843489755
NL0 1	nuclear	26.04610845978
NL0 1	offwind-ac	15.68887253022
NL0 1	offwind-dc	187.81356738762997
NL0 1	onwind	17.983954143
NL0 1	other	-168.12454222428
NL0 1	solar rooftop	15.43745589061
NO1 0	hydro	68.13615562687
NO1 0	offwind-dc	48.381793879929994
NO1 0	other	-45.007961728919994
NO1 1	hydro	16.957718475049997
NO1 1	other	-17.227148863649997
NO1 2	hydro	24.22342934558
NO1 2	offwind-dc	10.40904982166
NO1 2	other	-63.4936006892
NO1 3	other	-0.00012012623000011209
OM	other	5.2641899999999995e-05
PL0 0	other	-47.600126229409994
PL0 0	solar rooftop	11.40759738048
PL0 1	nuclear	27.07020187283
PL0 1	offwind-ac	5.97624800981
PL0 1	offwind-dc	8.54253036133
PL0 1	onwind	30.239566897209997
PL0 1	other	-36.05754047621
PL0 1	solar rooftop	8.71388510301
PL0 2	offwind-ac	15.05637651101
PL0 2	offwind-dc	18.28527643244
PL0 2	other	-20.13192376173
PL0 2	solar rooftop	6.38327503522
PL0 3	onwind	21.951000719390002
PL0 3	other	-19.205782353769997
PL0 3	solar rooftop	5.17288605702
PL0 4	onwind	27.20335367131
PL0 4	other	-48.26201119009
PL0 4	solar rooftop	12.791381128720001
PL0 5	onwind	31.26160501548
PL0 5	other	-62.45220021324
PL0 5	solar rooftop	16.225113092460003
PL0 6	onwind	20.55120741868
PL0 6	other	-44.911501888059995
PL0 6	solar rooftop	12.14401146204
PT0 0	hydro	5.0574678435300005
PT0 0	other	-92.04353545436999
PT0 0	ror	6.72099345811
PT0 0	solar	25.83570383399
PT0 0	solar rooftop	26.19643953702
RO0 0	nuclear	22.62713532773
RO0 0	offwind-ac	5.52756088752
RO0 0	offwind-dc	9.56585197814
RO0 0	other	-28.89934884605
RO0 0	solar rooftop	15.13122766465
RO0 1	other	-33.44462594742
RO0 1	ror	5.687375222419999
RO0 1	solar rooftop	14.46529842447
RO0 2	other	-27.336619521330004
RO0 2	solar rooftop	16.20109831016
RS0 0	other	-24.834351588310003
RS0 0	solar rooftop	8.85339431679
RS0 1	other	-18.97268883596
RS0 1	ror	6.29512726186
RS0 1	solar rooftop	6.89162017209
SA	other	8.011808e-05
SE1 0	hydro	25.956654359159998
SE1 0	other	-25.93667732034
SE1 1	offwind-ac	61.268213797470004
SE1 1	offwind-dc	17.115859413109998
SE1 1	other	-71.6270749868
SE1 1	solar rooftop	8.47999187773
SE1 2	hydro	18.93302139443
SE1 2	offwind-ac	15.57348763153
SE1 2	other	-33.172512055809996
SE1 3	offwind-dc	65.23336090143
SE1 3	other	-56.53275427957001
SE1 3	solar rooftop	6.5914944508
SI0 0	other	-11.77703718878
SK0 0	nuclear	24.991722710919998
SK0 0	other	-36.549812986090004
SK0 0	solar rooftop	11.57114275212
TM	other	6.941917e-05
TN	external onwind	27.92078445086
TN	external solar-utility	83.89956511586
TR	external onwind	10.80726470905
TR	external solar-utility	10.429009495270002
UA	other	0.00024784321
UZ	other	5.1581670000000006e-05
XK0 0	other	-4.6816720253
