# Supplementary material for: Green energy and steel imports reduce Europe’s net-zero infrastructure needs
Source: Nat Commun. 2025 Jun 12;16:5302. doi: 10.1038/s41467-025-60652-1 (PMC12162880; doi:10.1038/s41467-025-60652-1)
Supplement: Supplementary file 3 — Source Data [file 41467_2025_60652_MOESM3_ESM.zip › figure-7-C-line_widths.csv]

Line	0
1	1.226132880762575
10	1.1401643052482588
109	1.6636975406074703
11	0.801961271335369
112	0.35443712617016854
12	0.1824894337969372
122	4.631290357051432
124	2.9134170336354757
126	0.3146901329039674
127	5.045849120467111
128	0.5996426022915243
129	0.3636632368639784
13	1.2028424314173234
130	4.1676834384480275
131	0.6823505947639473
134	4.067998751738361
135	2.168775304906574
136	4.627465939938549
138	8.49927210315196
139	0.6509813680493789
14	0.46551796959509195
140	1.0687804726435362
141	2.032368423697815
143	5.137785066974848
145	2.004143991873676
149	0.7923011205884386
15	0.7714443349985141
150	0.6377647096512774
151	0.8992375624361748
153	0.19014236467120554
156	0.13764714915897458
158	2.606448140477909
159	1.798781881320403
16	0.8341791317817633
161	3.1598453046683646
162	0.35611395370648213
163	2.0703631356609113
165	1.2513510291077736
171	0.40625678571979007
173	0.41214477544971123
174	2.5951129453793955
175	0.29417378428879376
177	0.21197369178183953
18	1.0687298066954332
182	1.7391281929212519
186	1.2028461810360314
189	0.2227302585591242
193	2.107751944357992
194	0.4320040175250742
195	1.0687902545771768
198	0.2901013085883183
200	4.753743975488189
201	3.390144904908242
207	0.38882141560790023
208	0.6612597586233874
21	0.7049460531667419
212	0.531102172368639
218	5.0075799859606445
219	0.36248440150578065
22	1.5856039759422993
228	0.10340249761241102
23	0.5120049557387518
24	1.0328515981943056
25	1.2665216137990005
26	0.8105215916011684
28	1.068910578382508
29	8.365500066410906
34	0.40947965230638966
37	8.517060801875093
38	2.2794127446056276
4	1.0013241155882586
40	1.348704824625971
41	0.46382202446717247
42	0.7439003591331619
45	6.775053517583371
46	1.4631720347167083
47	2.216851046269109
48	4.184825558210059
49	0.9671747665168996
50	0.7268197374965694
6	2.2390984613861264
60	2.822372586965794
64	0.653425671854097
66	1.4232516359695946
67	4.332475299901413
68	0.2954928585658786
69	1.4481320823733868
7	7.810094461575623
70	1.0882516184752675
71	11.533468542177795
72	3.214417630667155
75	0.9253133705552755
76	10.723174677928517
77	1.1960289883623745
79	2.6667545460023274
8	1.193089900768765
82	0.5140392830260071
83	2.107800047475479
84	3.2375409571017517
86	0.5800701657725017
87	9.599973969273298
88	5.208551660001863
89	5.208551659911323
9	2.2997796461100215
91	0.6917523313000175
94	1.068779530380937
95	0.9456304687979745
98	2.256295537372983
