# Supplementary material for: Green energy and steel imports reduce Europe’s net-zero infrastructure needs
Source: Nat Commun. 2025 Jun 12;16:5302. doi: 10.1038/s41467-025-60652-1 (PMC12162880; doi:10.1038/s41467-025-60652-1)
Supplement: Supplementary file 3 — Source Data [file 41467_2025_60652_MOESM3_ESM.zip › figure-7-C-link_widths.csv]

Link	0
TYNDP2020_1	0.4571631444856422
TYNDP2020_7	6.77138993686342
TYNDP2020_17	3.4943558071342964
TYNDP2020_22	0.5312386925291267
TYNDP2020_31	2.5476494688906017
TYNDP2020_32	9.608301769172991
TYNDP2020_33	0.4187271986327024
TYNDP2020_37	4.814784350897583
DC21	2.036251062392944
DC34	2.3497037609458045
DC35	1.4265032808194564
DC40plus	7.419387134469858
DC41	3.624830078541394
DC42	6.622646741177129
DC42plus	7.297725074928705
DC2	2.973560302435546
DC4	6.937089773861873
DC20	7.786214216573441
TYNDP2018_154	8.762749642711338
TYNDP2018_285	2.7614295551208152
TYNDP2018_190	4.273154028499139
TYNDP2018_16	4.240561754057911
TYNDP2018_21	3.5629822467746104
TYNDP2022_286	4.509575419263075
TYNDP2024_1229	0.14691618366478348
relation/3391954+2	3.7546622004352193
relation/8185420+2	6.358775160207351
relation/8184641+2	3.8888370941999675
TYNDP2020_38+2	6.970858723698848
relation/3391794+1	0.8655604082085229
relation/9982798+1	4.30615754411526
relation/16213216+2	9.16677251810433
relation/8185664+2	1.3551466643899914
relation/2505320+2	11.60644271561637
relation/3918230+2	0.8324516427881358
relation/14126301+2	1.1395970077274833
relation/8193755+2	2.6945756664507776
relation/3392010+2	0.7018853469620034
relation/6886400+2	0.6393954447288839
relation/8184630+2	2.1023734966487457
relation/15781671+2	2.652696520769889
relation/8185487+2	10.164795660369693
relation/6914309+2	3.1306858582333272
relation/9934066+2	4.87674805946552
relation/8184629+2	1.8298352961396978
relation/5487095+2	4.009959741898486
import hvdc-to-elec TN ES2 0	0.10802775147664752
import hvdc-to-elec TN FR6 0	4.198919939393951
import hvdc-to-elec TN IT0 2	5.6761628260674835
import hvdc-to-elec TN IT5 0	1.5511115610973716
import hvdc-to-elec TR BG0 1	3.105317521817679
import hvdc-to-elec TN IT0 1	4.77241575558908
TYNDP2020_1-reversed	0.4571631444856422
TYNDP2020_7-reversed	6.77138993686342
TYNDP2020_17-reversed	3.4943558071342964
TYNDP2020_22-reversed	0.5312386925291267
TYNDP2020_31-reversed	2.5476494688906017
TYNDP2020_32-reversed	9.608301769172991
TYNDP2020_33-reversed	0.4187271986327024
TYNDP2020_37-reversed	4.814784350897583
DC21-reversed	2.036251062392944
DC34-reversed	2.3497037609458045
DC35-reversed	1.4265032808194564
DC40plus-reversed	7.419387134469858
DC41-reversed	3.624830078541394
DC42-reversed	6.622646741177129
DC42plus-reversed	7.297725074928705
DC2-reversed	2.973560302435546
DC4-reversed	6.937089773861873
DC20-reversed	7.786214216573441
TYNDP2018_154-reversed	8.762749642711338
TYNDP2018_285-reversed	2.7614295551208152
TYNDP2018_190-reversed	4.273154028499139
TYNDP2018_16-reversed	4.240561754057911
TYNDP2018_21-reversed	3.5629822467746104
TYNDP2022_286-reversed	4.509575419263075
TYNDP2024_1229-reversed	0.14691618366478348
relation/3391954+2-reversed	3.7546622004352193
relation/8185420+2-reversed	6.358775160207351
relation/8184641+2-reversed	3.8888370941999675
TYNDP2020_38+2-reversed	6.970858723698848
relation/3391794+1-reversed	0.8655604082085229
relation/9982798+1-reversed	4.30615754411526
relation/16213216+2-reversed	9.16677251810433
relation/8185664+2-reversed	1.3551466643899914
relation/2505320+2-reversed	11.60644271561637
relation/3918230+2-reversed	0.8324516427881358
relation/14126301+2-reversed	1.1395970077274833
relation/8193755+2-reversed	2.6945756664507776
relation/3392010+2-reversed	0.7018853469620034
relation/6886400+2-reversed	0.6393954447288839
relation/8184630+2-reversed	2.1023734966487457
relation/15781671+2-reversed	2.652696520769889
relation/8185487+2-reversed	10.164795660369693
relation/6914309+2-reversed	3.1306858582333272
relation/9934066+2-reversed	4.87674805946552
relation/8184629+2-reversed	1.8298352961396978
relation/5487095+2-reversed	4.009959741898486
