# Supplementary material for: Green energy and steel imports reduce Europe’s net-zero infrastructure needs
Source: Nat Commun. 2025 Jun 12;16:5302. doi: 10.1038/s41467-025-60652-1 (PMC12162880; doi:10.1038/s41467-025-60652-1)
Supplement: Supplementary file 3 — Source Data [file 41467_2025_60652_MOESM3_ESM.zip › figure-7-D-bus_sizes.csv]

bus	carrier	0
AL0 0	Fischer-Tropsch	-0.00040793588999999997
AL0 0	H2 Electrolysis	0.00024115056000000002
AL0 0	H2 Fuel Cell	-1.482145e-05
AL0 0	Haber-Bosch	-2.444403e-05
AL0 0	Sabatier	-1.735595e-05
AL0 0	methanolisation	-0.00019529175
AT0 0	Fischer-Tropsch	-0.00279343361
AT0 0	H2 Electrolysis	3.4155140000000004e-05
AT0 0	H2 Fuel Cell	-1.460577e-05
AT0 0	Haber-Bosch	-3.069045e-05
AT0 0	Sabatier	-1.84727e-05
AT0 0	methanolisation	-0.00014437829
AT0 1	Fischer-Tropsch	-0.08887056734
AT0 1	H2 Electrolysis	1.4971970000000001e-05
AT0 1	H2 Fuel Cell	-2.480527e-05
AT0 1	H2 for industry	0.08
AT0 1	H2 turbine	-1.254164e-05
AT0 1	Haber-Bosch	-2.570744e-05
AT0 1	Sabatier	-1.699325e-05
AT0 1	methanolisation	-9.590027e-05
BA0 0	Fischer-Tropsch	-0.00048631307
BA0 0	H2 Electrolysis	3.2644779999999995e-05
BA0 0	H2 Fuel Cell	-1.567992e-05
BA0 0	Haber-Bosch	-2.4073519999999997e-05
BA0 0	Sabatier	-1.684768e-05
BA0 0	methanolisation	-0.00012989506
BE0 0	Fischer-Tropsch	-0.09418893455
BE0 0	H2 Electrolysis	3.256516e-05
BE0 0	H2 Fuel Cell	-1.2313409999999999e-05
BE0 0	H2 for industry	0.08
BE0 0	H2 turbine	-1.263077e-05
BE0 0	Haber-Bosch	-2.7311879999999997e-05
BE0 0	Sabatier	-1.851739e-05
BE0 0	methanolisation	-0.00015275574
BE0 1	DRI	-1.0624079999999999e-05
BE0 1	Fischer-Tropsch	-0.34504023431999997
BE0 1	H2 Electrolysis	5.1965119999999996e-05
BE0 1	H2 for industry	0.31
BE0 1	H2 turbine	-1.342156e-05
BE0 1	Haber-Bosch	-2.907002e-05
BE0 1	Sabatier	-1.824739e-05
BE0 1	methanolisation	-0.00020704381
BG0 0	Fischer-Tropsch	-0.00183782946
BG0 0	H2 Electrolysis	9.003843000000001e-05
BG0 0	H2 Fuel Cell	-1.208262e-05
BG0 0	Haber-Bosch	-2.242443e-05
BG0 0	Sabatier	-1.635468e-05
BG0 0	methanolisation	-0.00032735439000000004
BG0 1	DRI	-1.000654e-05
BG0 1	Fischer-Tropsch	-0.02903752108
BG0 1	H2 Electrolysis	9.709506000000001e-05
BG0 1	H2 Fuel Cell	-1.637688e-05
BG0 1	H2 for industry	0.03
BG0 1	Haber-Bosch	-2.790492e-05
BG0 1	Sabatier	-1.626699e-05
BG0 1	import infrastructure pipeline-h2	0.0001570008
BG0 1	methanolisation	-0.00040930676
CH0 0	Fischer-Tropsch	-0.07606508208
CH0 0	H2 Electrolysis	6.77915e-05
CH0 0	H2 Fuel Cell	-1.219237e-05
CH0 0	H2 for industry	0.07
CH0 0	Haber-Bosch	-2.97535e-05
CH0 0	Sabatier	-1.839686e-05
CH0 0	methanolisation	-0.00020578518
CZ0 0	Fischer-Tropsch	-0.02351342871
CZ0 0	H2 Electrolysis	1.404287e-05
CZ0 0	H2 Fuel Cell	-2.154856e-05
CZ0 0	H2 for industry	0.02
CZ0 0	H2 turbine	-1.426778e-05
CZ0 0	Haber-Bosch	-3.066046e-05
CZ0 0	Sabatier	-1.699233e-05
CZ0 0	methanolisation	-9.775405999999999e-05
CZ0 1	Fischer-Tropsch	-0.09003329701
CZ0 1	H2 Electrolysis	1.292839e-05
CZ0 1	H2 Fuel Cell	-2.199808e-05
CZ0 1	H2 for industry	0.08
CZ0 1	H2 turbine	-1.572369e-05
CZ0 1	Haber-Bosch	-3.164976e-05
CZ0 1	Sabatier	-1.804574e-05
CZ0 1	methanolisation	-8.75259e-05
DE0 0	Fischer-Tropsch	-0.013110094300000001
DE0 0	H2 Electrolysis	2.496318e-05
DE0 0	H2 Fuel Cell	-1.544973e-05
DE0 0	H2 for industry	0.01
DE0 0	H2 turbine	-1.7495010000000002e-05
DE0 0	Haber-Bosch	-3.213203e-05
DE0 0	Sabatier	-1.916602e-05
DE0 0	methanolisation	-0.00013228781000000002
DE0 1	Fischer-Tropsch	-0.00665339534
DE0 1	H2 Electrolysis	1.7250599999999997e-05
DE0 1	H2 Fuel Cell	-1.539178e-05
DE0 1	H2 turbine	-1.912911e-05
DE0 1	Haber-Bosch	-2.943966e-05
DE0 1	Sabatier	-1.875762e-05
DE0 1	methanolisation	-0.00011115810999999999
DE0 10	Fischer-Tropsch	-0.0018117972999999999
DE0 10	H2 Electrolysis	1.777994e-05
DE0 10	H2 Fuel Cell	-1.40632e-05
DE0 10	H2 turbine	-1.61326e-05
DE0 10	Haber-Bosch	-2.836853e-05
DE0 10	Sabatier	-1.832376e-05
DE0 10	methanolisation	-0.00010731932999999999
DE0 11	DRI	-1.052897e-05
DE0 11	Fischer-Tropsch	-0.10345462298
DE0 11	H2 Electrolysis	4.100647e-05
DE0 11	H2 Fuel Cell	-1.1573819999999999e-05
DE0 11	H2 for industry	0.09
DE0 11	H2 turbine	-1.727612e-05
DE0 11	Haber-Bosch	-3.212299e-05
DE0 11	Sabatier	-1.8536069999999998e-05
DE0 11	methanolisation	-0.00018988985
DE0 12	Fischer-Tropsch	-0.00817459464
DE0 12	H2 Electrolysis	2.208021e-05
DE0 12	H2 Fuel Cell	-1.4961430000000001e-05
DE0 12	H2 for industry	0.01
DE0 12	Haber-Bosch	-3.054467e-05
DE0 12	Sabatier	-1.8849920000000002e-05
DE0 12	methanolisation	-0.00012876407
DE0 13	Fischer-Tropsch	-0.03287371896
DE0 13	H2 Electrolysis	1.6177199999999998e-05
DE0 13	H2 Fuel Cell	-1.617724e-05
DE0 13	H2 for industry	0.04
DE0 13	H2 turbine	-1.549762e-05
DE0 13	Haber-Bosch	-2.984487e-05
DE0 13	Sabatier	-1.8734950000000003e-05
DE0 13	methanolisation	-0.00010300749999999999
DE0 14	Fischer-Tropsch	-0.54456216363
DE0 14	H2 Electrolysis	2.050284e-05
DE0 14	H2 Fuel Cell	-1.50041e-05
DE0 14	H2 for industry	0.47
DE0 14	H2 turbine	-1.768744e-05
DE0 14	Haber-Bosch	-3.1011e-05
DE0 14	Sabatier	-1.8831e-05
DE0 14	methanolisation	-0.00012360091
DE0 15	Fischer-Tropsch	-0.00748943911
DE0 15	H2 Electrolysis	1.7228010000000002e-05
DE0 15	H2 Fuel Cell	-1.406926e-05
DE0 15	H2 for industry	0.01
DE0 15	H2 turbine	-1.7584499999999997e-05
DE0 15	Haber-Bosch	-2.8685159999999998e-05
DE0 15	Sabatier	-1.739558e-05
DE0 15	methanolisation	-0.00012263594
DE0 2	DRI	-1.052016e-05
DE0 2	Fischer-Tropsch	-0.00776123736
DE0 2	H2 Electrolysis	4.505191e-05
DE0 2	H2 Fuel Cell	-1.292108e-05
DE0 2	H2 for industry	0.01
DE0 2	H2 turbine	-1.915183e-05
DE0 2	Haber-Bosch	-3.098413e-05
DE0 2	Sabatier	-1.742992e-05
DE0 2	methanolisation	-0.00020243684
DE0 3	Fischer-Tropsch	-0.00283500087
DE0 3	H2 Electrolysis	1.671319e-05
DE0 3	H2 Fuel Cell	-1.478804e-05
DE0 3	H2 turbine	-1.4519259999999999e-05
DE0 3	Haber-Bosch	-3.021041e-05
DE0 3	Sabatier	-1.90615e-05
DE0 3	methanolisation	-0.00010058339
DE0 4	DRI	-1.0701890000000001e-05
DE0 4	Fischer-Tropsch	-5.63387568987
DE0 4	H2 Electrolysis	4.54002e-05
DE0 4	H2 Fuel Cell	-1.137875e-05
DE0 4	H2 for industry	0.14
DE0 4	H2 turbine	-1.538842e-05
DE0 4	Haber-Bosch	-3.294274e-05
DE0 4	Sabatier	-1.8103770000000002e-05
DE0 4	methanolisation	-0.00020699519000000002
DE0 5	Fischer-Tropsch	-0.00210181212
DE0 5	H2 Electrolysis	1.615426e-05
DE0 5	H2 Fuel Cell	-1.538064e-05
DE0 5	H2 turbine	-2.158014e-05
DE0 5	Haber-Bosch	-2.978503e-05
DE0 5	Sabatier	-1.905107e-05
DE0 5	methanolisation	-9.52775e-05
DE0 6	Fischer-Tropsch	-0.01822475843
DE0 6	H2 Electrolysis	1.71635e-05
DE0 6	H2 Fuel Cell	-1.6369250000000003e-05
DE0 6	H2 for industry	0.02
DE0 6	H2 turbine	-1.331577e-05
DE0 6	Haber-Bosch	-2.9097079999999998e-05
DE0 6	Sabatier	-1.826237e-05
DE0 6	methanolisation	-0.00010508979
DE0 7	Fischer-Tropsch	-0.29395368207
DE0 7	H2 Electrolysis	1.482748e-05
DE0 7	H2 Fuel Cell	-1.6814440000000002e-05
DE0 7	H2 for industry	0.26
DE0 7	H2 turbine	-2.004325e-05
DE0 7	Haber-Bosch	-2.984008e-05
DE0 7	Sabatier	-1.9069749999999998e-05
DE0 7	methanolisation	-0.00010253207999999999
DE0 8	Fischer-Tropsch	-0.32478972655000005
DE0 8	H2 Electrolysis	1.815415e-05
DE0 8	H2 Fuel Cell	-1.41646e-05
DE0 8	H2 for industry	0.37
DE0 8	H2 turbine	-1.735124e-05
DE0 8	Haber-Bosch	-3.091262e-05
DE0 8	Sabatier	-1.8047899999999997e-05
DE0 8	methanolisation	-0.00012459721
DE0 9	Fischer-Tropsch	-0.03053006585
DE0 9	H2 Electrolysis	1.910433e-05
DE0 9	H2 Fuel Cell	-1.351563e-05
DE0 9	H2 for industry	0.01
DE0 9	H2 turbine	-1.7447639999999998e-05
DE0 9	Haber-Bosch	-3.130455e-05
DE0 9	Sabatier	-1.871663e-05
DE0 9	methanolisation	-0.00012151133
DK0 0	DRI	-1.469535e-05
DK0 0	Fischer-Tropsch	-32.450069505879995
DK0 0	H2 Electrolysis	81.05294519815999
DK0 0	H2 turbine	-1.5118840000000001e-05
DK0 0	Haber-Bosch	-2.860453e-05
DK0 0	Sabatier	-1.743942e-05
DK0 0	methanolisation	-43.044380611950004
DK1 0	DRI	-1.279226e-05
DK1 0	Fischer-Tropsch	-0.0028137612800000003
DK1 0	H2 Electrolysis	0.00035257664
DK1 0	H2 turbine	-1.779477e-05
DK1 0	Haber-Bosch	-2.765914e-05
DK1 0	Sabatier	-1.6930219999999997e-05
DK1 0	methanolisation	-0.00044578497
EE0 0	DRI	-1.18129e-05
EE0 0	Fischer-Tropsch	-0.00055451475
EE0 0	H2 Electrolysis	0.00050126436
EE0 0	H2 Fuel Cell	-1.065692e-05
EE0 0	H2 turbine	-1.112909e-05
EE0 0	Haber-Bosch	-3.7027569999999996e-05
EE0 0	Sabatier	-1.479453e-05
EE0 0	methanolisation	-0.00038107742
ES0 0	DRI	-1.3510920000000001e-05
ES0 0	Fischer-Tropsch	-7.1181078407600005
ES0 0	H2 Electrolysis	7.56535258682
ES0 0	H2 for industry	0.1
ES0 0	Haber-Bosch	-2.209871e-05
ES0 0	Sabatier	-1.3322200000000001e-05
ES0 0	methanolisation	-0.00169778556
ES0 1	DRI	-1.4037039999999999e-05
ES0 1	Fischer-Tropsch	-284.67054808261
ES0 1	H2 Electrolysis	0.00032117423000000003
ES0 1	H2 for industry	0.05
ES0 1	Haber-Bosch	-1.687753e-05
ES0 1	Sabatier	-1.306419e-05
ES0 1	import infrastructure pipeline-h2	287.85795640837
ES0 1	methanolisation	-0.0024372311
ES0 2	DRI	-1.34153e-05
ES0 2	Fischer-Tropsch	-10.70488050323
ES0 2	H2 Electrolysis	0.00030751313
ES0 2	Haber-Bosch	-1.964685e-05
ES0 2	Sabatier	-1.3286580000000001e-05
ES0 2	methanolisation	-0.0009300652800000001
ES0 3	DRI	-1.435281e-05
ES0 3	Fischer-Tropsch	-0.02714751093
ES0 3	H2 Electrolysis	22.44384953585
ES0 3	H2 for industry	0.01
ES0 3	Haber-Bosch	-1.9079930000000002e-05
ES0 3	Sabatier	-1.3478080000000001e-05
ES0 3	methanolisation	-22.54951890521
ES0 4	DRI	-1.262086e-05
ES0 4	Fischer-Tropsch	-0.00636412862
ES0 4	H2 Electrolysis	5.449373e-05
ES0 4	H2 for industry	0.01
ES0 4	Haber-Bosch	-2.468231e-05
ES0 4	Sabatier	-1.371241e-05
ES0 4	methanolisation	-0.00045194489
ES0 5	DRI	-1.469078e-05
ES0 5	Fischer-Tropsch	-0.0011218201899999998
ES0 5	H2 Electrolysis	24.32173966413
ES0 5	H2 for industry	0.05
ES0 5	Haber-Bosch	-2.130528e-05
ES0 5	Sabatier	-1.334721e-05
ES0 5	methanolisation	-21.61428385137
ES0 6	DRI	-1.4215e-05
ES0 6	Fischer-Tropsch	-236.14621435508002
ES0 6	H2 Electrolysis	11.304063049149999
ES0 6	H2 for industry	0.03
ES0 6	Haber-Bosch	-1.776427e-05
ES0 6	Sabatier	-1.2927099999999999e-05
ES0 6	import infrastructure pipeline-h2	233.72882712201
ES0 6	methanolisation	-0.0365842796
ES0 7	DRI	-1.341955e-05
ES0 7	Fischer-Tropsch	-3.5991573506999996
ES0 7	H2 Electrolysis	5.649158e-05
ES0 7	H2 for industry	0.05
ES0 7	Haber-Bosch	-2.469942e-05
ES0 7	Sabatier	-1.298648e-05
ES0 7	methanolisation	-0.00079329466
ES2 0	DRI	-1.446762e-05
ES2 0	Fischer-Tropsch	-0.29338687049
ES2 0	H2 Electrolysis	0.39646214248
ES2 0	Haber-Bosch	-2.227073e-05
ES2 0	Sabatier	-1.2944179999999999e-05
ES2 0	methanolisation	-0.00251772364
FI1 0	DRI	-1.677424e-05
FI1 0	Fischer-Tropsch	-0.23313104574000001
FI1 0	H2 Electrolysis	4.67716532579
FI1 0	Haber-Bosch	-4.826101e-05
FI1 0	Sabatier	-1.548951e-05
FI1 0	methanolisation	-5.107510100530001
FI1 1	DRI	-1.3398440000000001e-05
FI1 1	Fischer-Tropsch	-0.00284843203
FI1 1	H2 Electrolysis	13.52167051146
FI1 1	Haber-Bosch	-4.183066e-05
FI1 1	Sabatier	-1.406488e-05
FI1 1	methanolisation	-15.57404842516
FI1 2	DRI	-1.29867e-05
FI1 2	Fischer-Tropsch	-2.84008727422
FI1 2	H2 Electrolysis	3.57059784211
FI1 2	H2 for industry	0.11
FI1 2	H2 turbine	-1.030682e-05
FI1 2	Haber-Bosch	-4.6987279999999995e-05
FI1 2	Sabatier	-1.384506e-05
FI1 2	methanolisation	-0.0040776729900000004
FR0 0	DRI	-1.224189e-05
FR0 0	Fischer-Tropsch	-3.24602343316
FR0 0	H2 Electrolysis	3.687228e-05
FR0 0	Haber-Bosch	-2.5770569999999998e-05
FR0 0	Sabatier	-1.780488e-05
FR0 0	methanolisation	-0.00039126596000000003
FR0 1	Fischer-Tropsch	-0.11977466421
FR0 1	H2 Electrolysis	1.400682e-05
FR0 1	H2 Fuel Cell	-1.349846e-05
FR0 1	H2 for industry	0.14
FR0 1	Haber-Bosch	-2.543477e-05
FR0 1	Sabatier	-1.856927e-05
FR0 1	methanolisation	-0.00011831712000000001
FR0 10	DRI	-1.536642e-05
FR0 10	Fischer-Tropsch	-0.02918861063
FR0 10	H2 Electrolysis	37.75815436767
FR0 10	Haber-Bosch	-2.790218e-05
FR0 10	Sabatier	-1.836907e-05
FR0 10	methanolisation	-35.03241351239
FR0 2	DRI	-1.230153e-05
FR0 2	Fischer-Tropsch	-0.02107537043
FR0 2	H2 Electrolysis	3.2202330000000004e-05
FR0 2	H2 for industry	0.01
FR0 2	Haber-Bosch	-2.872501e-05
FR0 2	Sabatier	-1.572902e-05
FR0 2	methanolisation	-0.00048596892000000004
FR0 3	Fischer-Tropsch	-0.00407716235
FR0 3	H2 Electrolysis	1.7912960000000003e-05
FR0 3	H2 Fuel Cell	-1.079389e-05
FR0 3	Haber-Bosch	-2.53455e-05
FR0 3	Sabatier	-1.822058e-05
FR0 3	methanolisation	-0.00015529281
FR0 4	DRI	-1.005259e-05
FR0 4	Fischer-Tropsch	-0.02827961392
FR0 4	H2 Electrolysis	2.467714e-05
FR0 4	H2 Fuel Cell	-1.084024e-05
FR0 4	H2 for industry	0.03
FR0 4	Haber-Bosch	-2.5072649999999998e-05
FR0 4	Sabatier	-1.7514669999999998e-05
FR0 4	methanolisation	-0.00018170911
FR0 5	DRI	-1.2841530000000001e-05
FR0 5	Fischer-Tropsch	-8.452341732739999
FR0 5	H2 Electrolysis	9.339140374220001
FR0 5	H2 for industry	0.15
FR0 5	Haber-Bosch	-2.8447209999999998e-05
FR0 5	Sabatier	-1.732934e-05
FR0 5	methanolisation	-0.00337767181
FR0 6	DRI	-1.0885260000000001e-05
FR0 6	Fischer-Tropsch	-3.66670918631
FR0 6	H2 Electrolysis	2.9724329999999998e-05
FR0 6	H2 for industry	0.11
FR0 6	H2 turbine	-1.021799e-05
FR0 6	Haber-Bosch	-2.763374e-05
FR0 6	Sabatier	-1.848772e-05
FR0 6	methanolisation	-0.00021564809999999999
FR0 7	DRI	-1.223949e-05
FR0 7	Fischer-Tropsch	-0.02524703725
FR0 7	H2 Electrolysis	2.435976e-05
FR0 7	H2 for industry	0.02
FR0 7	Haber-Bosch	-2.261022e-05
FR0 7	Sabatier	-1.59876e-05
FR0 7	methanolisation	-0.00041171008
FR0 8	DRI	-1.0769909999999999e-05
FR0 8	Fischer-Tropsch	-0.43392205368000003
FR0 8	H2 Electrolysis	1.897063e-05
FR0 8	Haber-Bosch	-2.35934e-05
FR0 8	Sabatier	-1.75809e-05
FR0 8	methanolisation	-0.00020607014000000002
FR0 9	DRI	-1.2420489999999998e-05
FR0 9	Fischer-Tropsch	-0.00319730101
FR0 9	H2 Electrolysis	5.2313319999999994e-05
FR0 9	H2 for industry	0.14
FR0 9	Haber-Bosch	-2.787687e-05
FR0 9	Sabatier	-1.8471409999999998e-05
FR0 9	methanolisation	-0.00035469932
FR6 0	DRI	-1.078924e-05
FR6 0	Fischer-Tropsch	-0.00027756975999999997
FR6 0	H2 Electrolysis	0.00038811718000000004
FR6 0	Haber-Bosch	-1.719063e-05
FR6 0	Sabatier	-1.816124e-05
FR6 0	methanolisation	-0.00026552652
GB3 0	DRI	-1.291751e-05
GB3 0	Fischer-Tropsch	-0.01254227265
GB3 0	H2 Electrolysis	0.0005371331400000001
GB3 0	H2 Fuel Cell	-1.012765e-05
GB3 0	H2 turbine	-1.2501e-05
GB3 0	Haber-Bosch	-3.615722e-05
GB3 0	Sabatier	-1.9931899999999998e-05
GB3 0	methanolisation	-0.00051686864
GB3 1	DRI	-1.384509e-05
GB3 1	Fischer-Tropsch	-0.0344506736
GB3 1	H2 Electrolysis	0.00034918862
GB3 1	H2 for industry	0.01
GB3 1	Haber-Bosch	-3.4647399999999996e-05
GB3 1	Sabatier	-2.022496e-05
GB3 1	methanolisation	-0.00075095747
GB3 10	DRI	-1.318735e-05
GB3 10	Fischer-Tropsch	-13.49280056802
GB3 10	H2 Electrolysis	16.94467611585
GB3 10	H2 for industry	0.01
GB3 10	H2 turbine	-1.214883e-05
GB3 10	Haber-Bosch	-3.133813e-05
GB3 10	Sabatier	-1.897792e-05
GB3 10	methanolisation	-0.0008374134
GB3 2	DRI	-1.64423e-05
GB3 2	Fischer-Tropsch	-0.01179526226
GB3 2	H2 Electrolysis	23.66412969743
GB3 2	H2 for industry	0.04
GB3 2	Haber-Bosch	-3.229875e-05
GB3 2	Sabatier	-2.054498e-05
GB3 2	methanolisation	-25.26142039507
GB3 3	DRI	-1.475395e-05
GB3 3	Fischer-Tropsch	-5.25508159562
GB3 3	H2 Electrolysis	5.518968624979999
GB3 3	H2 for industry	0.09
GB3 3	Haber-Bosch	-3.297023e-05
GB3 3	Sabatier	-2.0706289999999998e-05
GB3 3	methanolisation	-0.00164386488
GB3 4	DRI	-1.536943e-05
GB3 4	Fischer-Tropsch	-14.89266565102
GB3 4	H2 Electrolysis	51.363271407839996
GB3 4	H2 for industry	0.01
GB3 4	Haber-Bosch	-2.551559e-05
GB3 4	Sabatier	-1.9629339999999998e-05
GB3 4	methanolisation	-36.803428925279995
GB3 5	DRI	-1.58421e-05
GB3 5	Fischer-Tropsch	-9.93053844121
GB3 5	H2 Electrolysis	12.300836539519999
GB3 5	H2 for industry	0.09
GB3 5	Haber-Bosch	-3.19335e-05
GB3 5	Sabatier	-2.028905e-05
GB3 5	methanolisation	-0.003828737
GB3 6	DRI	-1.3718159999999999e-05
GB3 6	Fischer-Tropsch	-7.436664609469999
GB3 6	H2 Electrolysis	7.9666400592499995
GB3 6	H2 turbine	-1.202773e-05
GB3 6	Haber-Bosch	-3.5400660000000005e-05
GB3 6	Sabatier	-1.98682e-05
GB3 6	methanolisation	-0.0008439781299999999
GB3 7	DRI	-1.343125e-05
GB3 7	Fischer-Tropsch	-8.28906511912
GB3 7	H2 Electrolysis	8.55228542577
GB3 7	H2 for industry	0.01
GB3 7	H2 turbine	-1.033685e-05
GB3 7	Haber-Bosch	-3.6181950000000003e-05
GB3 7	Sabatier	-1.983152e-05
GB3 7	methanolisation	-0.0007296452600000001
GB3 8	DRI	-1.825826e-05
GB3 8	Fischer-Tropsch	-0.00031651321999999997
GB3 8	H2 Electrolysis	25.50043368476
GB3 8	Haber-Bosch	-2.0846620000000003e-05
GB3 8	Sabatier	-1.8529830000000002e-05
GB3 8	methanolisation	-22.39141380613
GB3 9	DRI	-1.447457e-05
GB3 9	Fischer-Tropsch	-54.98790268727
GB3 9	H2 Electrolysis	47.58914668462
GB3 9	H2 for industry	0.05
GB3 9	Haber-Bosch	-3.566465e-05
GB3 9	Sabatier	-2.065514e-05
GB3 9	methanolisation	-0.00137951229
GB4 0	DRI	-1.794757e-05
GB4 0	Fischer-Tropsch	-0.00057805333
GB4 0	H2 Electrolysis	37.40236444784
GB4 0	Haber-Bosch	-2.518781e-05
GB4 0	Sabatier	-2.026708e-05
GB4 0	methanolisation	-40.295880288170004
GR0 0	DRI	-1.068572e-05
GR0 0	Fischer-Tropsch	-0.0013197597
GR0 0	H2 Electrolysis	0.0002276706
GR0 0	H2 Fuel Cell	-1.208272e-05
GR0 0	H2 for industry	0.02
GR0 0	Haber-Bosch	-2.806388e-05
GR0 0	Sabatier	-1.760798e-05
GR0 0	import infrastructure pipeline-h2	0.00024058776
GR0 0	methanolisation	-0.0009074540200000001
GR0 1	DRI	-1.1479929999999999e-05
GR0 1	Fischer-Tropsch	-0.00040024831000000003
GR0 1	H2 Electrolysis	21.96432737269
GR0 1	Haber-Bosch	-2.973452e-05
GR0 1	Sabatier	-1.7601870000000003e-05
GR0 1	methanolisation	-24.31753311637
HR0 0	Fischer-Tropsch	-0.00102828865
HR0 0	H2 Electrolysis	1.954571e-05
HR0 0	H2 Fuel Cell	-1.9679330000000002e-05
HR0 0	Haber-Bosch	-2.233146e-05
HR0 0	Sabatier	-1.66256e-05
HR0 0	methanolisation	-0.00011409653
HU0 0	Fischer-Tropsch	-0.03438456562
HU0 0	H2 Electrolysis	4.71306e-05
HU0 0	H2 Fuel Cell	-1.7669470000000002e-05
HU0 0	H2 for industry	0.04
HU0 0	Haber-Bosch	-2.228702e-05
HU0 0	Sabatier	-1.602619e-05
HU0 0	methanolisation	-0.00015152898
HU0 1	Fischer-Tropsch	-0.04305494775
HU0 1	H2 Electrolysis	1.658427e-05
HU0 1	H2 Fuel Cell	-2.24006e-05
HU0 1	H2 for industry	0.05
HU0 1	Haber-Bosch	-2.391159e-05
HU0 1	Sabatier	-1.668844e-05
HU0 1	import infrastructure pipeline-h2	4.056479e-05
HU0 1	methanolisation	-0.00013386399
IE4 0	DRI	-1.722359e-05
IE4 0	Fischer-Tropsch	-0.0007062704099999999
IE4 0	H2 Electrolysis	19.04062633904
IE4 0	Haber-Bosch	-3.667729e-05
IE4 0	Sabatier	-1.89751e-05
IE4 0	methanolisation	-16.89565398869
IE4 1	DRI	-1.609235e-05
IE4 1	Fischer-Tropsch	-0.00296191689
IE4 1	H2 Electrolysis	2.26192775771
IE4 1	Haber-Bosch	-3.595067e-05
IE4 1	Sabatier	-2.0385770000000002e-05
IE4 1	methanolisation	-2.8725799572
IT0 0	DRI	-1.0194100000000001e-05
IT0 0	Fischer-Tropsch	-0.013157656290000002
IT0 0	H2 Electrolysis	0.0032143752100000002
IT0 0	H2 Fuel Cell	-1.623451e-05
IT0 0	H2 for industry	0.01
IT0 0	Haber-Bosch	-2.571527e-05
IT0 0	Sabatier	-1.90747e-05
IT0 0	methanolisation	-0.00035334435
IT0 1	Fischer-Tropsch	-0.008259176929999999
IT0 1	H2 Electrolysis	3.548913e-05
IT0 1	H2 Fuel Cell	-1.630885e-05
IT0 1	H2 for industry	0.03
IT0 1	Haber-Bosch	-2.54561e-05
IT0 1	Sabatier	-1.8815079999999997e-05
IT0 1	methanolisation	-0.00017739295
IT0 2	DRI	-1.161992e-05
IT0 2	Fischer-Tropsch	-65.03996551676
IT0 2	H2 Electrolysis	27.13129777106
IT0 2	H2 for industry	0.12
IT0 2	Haber-Bosch	-2.293861e-05
IT0 2	Sabatier	-2.047183e-05
IT0 2	import infrastructure pipeline-h2	44.039246868270006
IT0 2	methanolisation	-6.23951628696
IT0 3	Fischer-Tropsch	-0.02052718994
IT0 3	H2 Electrolysis	3.6631e-05
IT0 3	H2 Fuel Cell	-1.757491e-05
IT0 3	H2 for industry	0.02
IT0 3	Haber-Bosch	-2.49188e-05
IT0 3	Sabatier	-1.925067e-05
IT0 3	methanolisation	-0.00017343375
IT0 4	DRI	-1.115032e-05
IT0 4	Fischer-Tropsch	-0.02522154297
IT0 4	H2 Electrolysis	0.03232130512
IT0 4	H2 Fuel Cell	-1.0260770000000001e-05
IT0 4	Haber-Bosch	-2.388947e-05
IT0 4	Sabatier	-1.935683e-05
IT0 4	methanolisation	-0.00578892976
IT0 5	Fischer-Tropsch	-0.0668584663
IT0 5	H2 Electrolysis	4.136282e-05
IT0 5	H2 Fuel Cell	-1.814499e-05
IT0 5	H2 for industry	0.06
IT0 5	Haber-Bosch	-2.717075e-05
IT0 5	Sabatier	-1.874439e-05
IT0 5	methanolisation	-0.00016627087
IT0 6	DRI	-1.03973e-05
IT0 6	Fischer-Tropsch	-0.00166780484
IT0 6	H2 Electrolysis	7.657041e-05
IT0 6	H2 Fuel Cell	-1.242797e-05
IT0 6	Haber-Bosch	-2.747069e-05
IT0 6	Sabatier	-1.822325e-05
IT0 6	methanolisation	-0.00024094854
IT0 7	DRI	-1.021396e-05
IT0 7	Fischer-Tropsch	-0.00226544706
IT0 7	H2 Electrolysis	0.00201033965
IT0 7	H2 Fuel Cell	-1.420035e-05
IT0 7	Haber-Bosch	-2.551978e-05
IT0 7	Sabatier	-1.9389489999999997e-05
IT0 7	methanolisation	-0.00035654664
IT0 8	Fischer-Tropsch	-0.033711022859999995
IT0 8	H2 Electrolysis	3.780253e-05
IT0 8	H2 Fuel Cell	-1.800815e-05
IT0 8	H2 for industry	0.03
IT0 8	Haber-Bosch	-2.4234719999999998e-05
IT0 8	Sabatier	-1.869875e-05
IT0 8	methanolisation	-0.00017145424
IT0 9	Fischer-Tropsch	-0.01845416029
IT0 9	H2 Electrolysis	3.3285269999999996e-05
IT0 9	H2 Fuel Cell	-2.1198799999999998e-05
IT0 9	H2 for industry	0.02
IT0 9	Haber-Bosch	-2.416949e-05
IT0 9	Sabatier	-1.775469e-05
IT0 9	methanolisation	-0.00014978564
IT5 0	DRI	-1.2056850000000001e-05
IT5 0	Fischer-Tropsch	-0.00037941469
IT5 0	H2 Electrolysis	0.8824215444
IT5 0	H2 for industry	0.02
IT5 0	Haber-Bosch	-1.990811e-05
IT5 0	Sabatier	-1.9505700000000002e-05
IT5 0	methanolisation	-1.02618924405
LT0 0	DRI	-1.1461560000000001e-05
LT0 0	Fischer-Tropsch	-0.00131998053
LT0 0	H2 Electrolysis	7.654666e-05
LT0 0	H2 Fuel Cell	-1.148916e-05
LT0 0	H2 turbine	-1.2534150000000001e-05
LT0 0	Haber-Bosch	-3.7605379999999996e-05
LT0 0	Sabatier	-1.668276e-05
LT0 0	methanolisation	-0.00042658393
LU0 0	Fischer-Tropsch	-0.00250538067
LU0 0	H2 Electrolysis	1.627642e-05
LU0 0	H2 Fuel Cell	-1.429011e-05
LU0 0	H2 turbine	-1.613635e-05
LU0 0	Haber-Bosch	-3.1283259999999996e-05
LU0 0	Sabatier	-1.898256e-05
LU0 0	methanolisation	-0.00010150247
LV0 0	DRI	-1.27299e-05
LV0 0	Fischer-Tropsch	-3.4194405908900003
LV0 0	H2 Electrolysis	3.81058208813
LV0 0	H2 Fuel Cell	-1.070692e-05
LV0 0	H2 turbine	-1.235372e-05
LV0 0	Haber-Bosch	-4.294435e-05
LV0 0	Sabatier	-1.680127e-05
LV0 0	methanolisation	-0.00491990222
ME0 0	Fischer-Tropsch	-0.00039644266
ME0 0	H2 Electrolysis	0.00011213812
ME0 0	H2 Fuel Cell	-1.4846040000000001e-05
ME0 0	Haber-Bosch	-2.676744e-05
ME0 0	Sabatier	-1.73469e-05
ME0 0	methanolisation	-0.00016505591999999998
MK0 0	Fischer-Tropsch	-0.0005751316900000001
MK0 0	H2 Electrolysis	0.00012065939
MK0 0	H2 Fuel Cell	-1.551936e-05
MK0 0	Haber-Bosch	-2.596063e-05
MK0 0	Sabatier	-1.7152909999999997e-05
MK0 0	methanolisation	-0.00022269636
NL0 0	DRI	-1.107282e-05
NL0 0	Fischer-Tropsch	-9.06505391693
NL0 0	H2 Electrolysis	4.276256e-05
NL0 0	H2 Fuel Cell	-1.253419e-05
NL0 0	H2 for industry	0.36
NL0 0	H2 turbine	-1.730753e-05
NL0 0	Haber-Bosch	-3.196519e-05
NL0 0	Sabatier	-1.849778e-05
NL0 0	methanolisation	-0.00023175055
NL0 1	DRI	-1.32116e-05
NL0 1	Fischer-Tropsch	-19.44019744937
NL0 1	H2 Electrolysis	26.81067669066
NL0 1	H2 for industry	0.58
NL0 1	H2 turbine	-1.58771e-05
NL0 1	Haber-Bosch	-3.276289e-05
NL0 1	Sabatier	-1.842417e-05
NL0 1	methanolisation	-0.00074446673
NO1 0	DRI	-1.52256e-05
NO1 0	Fischer-Tropsch	-9.11241020769
NO1 0	H2 Electrolysis	6.7110102938
NO1 0	H2 for industry	0.03
NO1 0	Haber-Bosch	-5.025947e-05
NO1 0	Sabatier	-1.852579e-05
NO1 0	methanolisation	-0.06839175372999999
NO1 1	DRI	-2.462321e-05
NO1 1	Fischer-Tropsch	-0.0014468083099999998
NO1 1	H2 Electrolysis	0.43082809019
NO1 1	Haber-Bosch	-1.758332e-05
NO1 1	Sabatier	-1.53485e-05
NO1 1	methanolisation	-0.30136043949999997
NO1 2	DRI	-1.4522270000000001e-05
NO1 2	Fischer-Tropsch	-0.07931275294000001
NO1 2	H2 Electrolysis	0.00022594342
NO1 2	H2 for industry	0.09
NO1 2	Haber-Bosch	-4.8369190000000004e-05
NO1 2	Sabatier	-1.716836e-05
NO1 2	methanolisation	-0.00147060625
NO1 3	DRI	-1.278016e-05
NO1 3	Fischer-Tropsch	-0.00011213389
NO1 3	H2 Electrolysis	1.666723e-05
NO1 3	Haber-Bosch	-1.111183e-05
NO1 3	Sabatier	-1.398737e-05
NO1 3	methanolisation	-8.146823e-05
PL0 0	Fischer-Tropsch	-0.06677416549
PL0 0	H2 Electrolysis	5.247706e-05
PL0 0	H2 Fuel Cell	-1.196615e-05
PL0 0	H2 for industry	0.01
PL0 0	H2 turbine	-2.1045390000000003e-05
PL0 0	Haber-Bosch	-3.115366e-05
PL0 0	Sabatier	-1.69417e-05
PL0 0	methanolisation	-0.00017563865999999998
PL0 1	DRI	-1.085426e-05
PL0 1	Fischer-Tropsch	-0.76574756507
PL0 1	H2 Electrolysis	0.23374852392
PL0 1	H2 for industry	0.02
PL0 1	H2 turbine	-2.1848680000000002e-05
PL0 1	Haber-Bosch	-3.427857e-05
PL0 1	Sabatier	-1.662726e-05
PL0 1	methanolisation	-0.00033750587000000004
PL0 2	DRI	-1.0607760000000001e-05
PL0 2	Fischer-Tropsch	-0.01150687777
PL0 2	H2 Electrolysis	8.373474e-05
PL0 2	H2 Fuel Cell	-1.432113e-05
PL0 2	H2 for industry	0.01
PL0 2	H2 turbine	-2.16831e-05
PL0 2	Haber-Bosch	-3.5733829999999995e-05
PL0 2	Sabatier	-1.7125889999999997e-05
PL0 2	methanolisation	-0.00025871251
PL0 3	Fischer-Tropsch	-0.00177514219
PL0 3	H2 Electrolysis	9.725391000000001e-05
PL0 3	H2 Fuel Cell	-1.263397e-05
PL0 3	H2 turbine	-1.8386939999999998e-05
PL0 3	Haber-Bosch	-3.086952e-05
PL0 3	Sabatier	-1.652292e-05
PL0 3	import infrastructure pipeline-h2	4.5864139999999996e-05
PL0 3	methanolisation	-0.00020372882
PL0 4	Fischer-Tropsch	-0.03351667982
PL0 4	H2 Electrolysis	6.882159e-05
PL0 4	H2 Fuel Cell	-1.341943e-05
PL0 4	H2 for industry	0.03
PL0 4	H2 turbine	-2.147789e-05
PL0 4	Haber-Bosch	-3.066886e-05
PL0 4	Sabatier	-1.653277e-05
PL0 4	import infrastructure pipeline-h2	4.8866990000000004e-05
PL0 4	methanolisation	-0.00018459084
PL0 5	Fischer-Tropsch	-0.0111536364
PL0 5	H2 Electrolysis	5.6050730000000004e-05
PL0 5	H2 Fuel Cell	-1.375619e-05
PL0 5	H2 for industry	0.01
PL0 5	H2 turbine	-2.112885e-05
PL0 5	Haber-Bosch	-3.261976e-05
PL0 5	Sabatier	-1.712307e-05
PL0 5	methanolisation	-0.00016501057
PL0 6	Fischer-Tropsch	-0.01033393052
PL0 6	H2 Electrolysis	4.542866e-05
PL0 6	H2 Fuel Cell	-1.7129650000000003e-05
PL0 6	H2 for industry	0.01
PL0 6	H2 turbine	-2.007956e-05
PL0 6	Haber-Bosch	-3.830727e-05
PL0 6	Sabatier	-1.739437e-05
PL0 6	methanolisation	-0.00019056061
PT0 0	DRI	-1.3167820000000001e-05
PT0 0	Fischer-Tropsch	-0.06814530916999999
PT0 0	H2 Electrolysis	7.948076e-05
PT0 0	H2 for industry	0.06
PT0 0	Haber-Bosch	-2.1946449999999997e-05
PT0 0	Sabatier	-1.364918e-05
PT0 0	methanolisation	-0.00082215944
RO0 0	DRI	-1.001745e-05
RO0 0	Fischer-Tropsch	-0.00184003355
RO0 0	H2 Electrolysis	0.00162445452
RO0 0	H2 Fuel Cell	-1.2907679999999999e-05
RO0 0	Haber-Bosch	-2.241603e-05
RO0 0	Sabatier	-1.5215579999999999e-05
RO0 0	import infrastructure pipeline-h2	0.00015722615
RO0 0	methanolisation	-0.00037971264000000003
RO0 1	Fischer-Tropsch	-0.0069516254399999994
RO0 1	H2 Electrolysis	3.397857e-05
RO0 1	H2 Fuel Cell	-1.956108e-05
RO0 1	H2 for industry	0.01
RO0 1	Haber-Bosch	-2.585054e-05
RO0 1	Sabatier	-1.6217410000000002e-05
RO0 1	import infrastructure pipeline-h2	4.885922e-05
RO0 1	methanolisation	-0.00023355425
RO0 2	Fischer-Tropsch	-0.00148272877
RO0 2	H2 Electrolysis	9.381446e-05
RO0 2	H2 Fuel Cell	-1.4387750000000001e-05
RO0 2	Haber-Bosch	-2.183202e-05
RO0 2	Sabatier	-1.554392e-05
RO0 2	methanolisation	-0.00024851248000000003
RS0 0	Fischer-Tropsch	-0.00057407236
RS0 0	H2 Electrolysis	3.643993e-05
RS0 0	H2 Fuel Cell	-1.57155e-05
RS0 0	Haber-Bosch	-2.506531e-05
RS0 0	Sabatier	-1.677459e-05
RS0 0	methanolisation	-0.0001521308
RS0 1	Fischer-Tropsch	-0.0005737844
RS0 1	H2 Electrolysis	6.658589000000001e-05
RS0 1	H2 Fuel Cell	-1.554222e-05
RS0 1	Haber-Bosch	-2.676276e-05
RS0 1	Sabatier	-1.6480440000000002e-05
RS0 1	methanolisation	-0.00017587331
SE1 0	DRI	-2.393214e-05
SE1 0	Fischer-Tropsch	-0.00042579451
SE1 0	H2 Electrolysis	8.609716376289999
SE1 0	Haber-Bosch	-1.667099e-05
SE1 0	Sabatier	-1.577876e-05
SE1 0	methanolisation	-7.65385644498
SE1 1	DRI	-1.337657e-05
SE1 1	Fischer-Tropsch	-0.10596042167
SE1 1	H2 Electrolysis	0.00057891784
SE1 1	H2 for industry	0.1
SE1 1	H2 turbine	-1.381654e-05
SE1 1	Haber-Bosch	-3.452236e-05
SE1 1	Sabatier	-1.713304e-05
SE1 1	methanolisation	-0.00100058359
SE1 2	DRI	-1.4152889999999999e-05
SE1 2	Fischer-Tropsch	-0.05289762213
SE1 2	H2 Electrolysis	11.68099904451
SE1 2	H2 turbine	-1.022696e-05
SE1 2	Haber-Bosch	-3.657532e-05
SE1 2	Sabatier	-1.618093e-05
SE1 2	methanolisation	-12.57931908937
SE1 3	DRI	-1.372474e-05
SE1 3	Fischer-Tropsch	-0.00289194333
SE1 3	H2 Electrolysis	2.3454345665000003
SE1 3	Haber-Bosch	-3.7420949999999996e-05
SE1 3	Sabatier	-1.61836e-05
SE1 3	methanolisation	-2.6255996764000002
SI0 0	Fischer-Tropsch	-0.00150532719
SI0 0	H2 Electrolysis	3.5715290000000006e-05
SI0 0	H2 Fuel Cell	-1.74647e-05
SI0 0	Haber-Bosch	-2.1753620000000003e-05
SI0 0	Sabatier	-1.612826e-05
SI0 0	methanolisation	-0.00012478879
SK0 0	Fischer-Tropsch	-0.02179564665
SK0 0	H2 Electrolysis	4.781004e-05
SK0 0	H2 Fuel Cell	-1.698406e-05
SK0 0	H2 for industry	0.02
SK0 0	Haber-Bosch	-2.4346209999999998e-05
SK0 0	Sabatier	-1.627545e-05
SK0 0	import infrastructure pipeline-h2	4.10513e-05
SK0 0	methanolisation	-0.00015030257
XK0 0	Fischer-Tropsch	-0.00044483118
XK0 0	H2 Electrolysis	0.00015813236
XK0 0	H2 Fuel Cell	-1.370788e-05
XK0 0	Haber-Bosch	-2.820514e-05
XK0 0	Sabatier	-1.717108e-05
XK0 0	methanolisation	-0.00019391820000000002
EU	shipping-lch4	0.004289034519114268
EU	shipping-ftfuel	500.00027240400004
EU	shipping-meoh	210.90926417596717
EU	shipping-lnh3	85.41741352172777
EU	shipping-steel	105.2162695988852
EU	shipping-hbi	0.0006748935413986716
