# Supplementary material for: Green energy and steel imports reduce Europe’s net-zero infrastructure needs
Source: Nat Commun. 2025 Jun 12;16:5302. doi: 10.1038/s41467-025-60652-1 (PMC12162880; doi:10.1038/s41467-025-60652-1)
Supplement: Supplementary file 3 — Source Data [file 41467_2025_60652_MOESM3_ESM.zip › figure-7-D-flow.csv]

		flow
Link	BE0 1 - FR0 6	1.8187533998556205
Link	BE0 1 - NL0 1	-1.855706662277746
Link	DE0 11 - DE0 4	-0.3861750749732377
Link	DE0 11 - NL0 0	0.45219849771294995
Link	DE0 4 - DK0 0	-4.548817081389067
Link	DK0 0 - NO1 0	0.9792560581094484
Link	ES0 0 - ES0 3	0.6650662477414965
Link	ES0 0 - FR0 7	-0.15949976471158597
Link	ES0 1 - ES0 6	2.5504947521399197
Link	ES0 1 - ES0 7	0.6846717003878222
Link	ES0 2 - ES0 3	1.5484061280625165
Link	ES0 2 - ES0 4	0.9446484040373091
Link	ES0 2 - ES0 6	-8.0
Link	ES0 2 - ES0 7	0.4231847368515301
Link	ES0 3 - ES0 6	2.191368773691474
Link	ES0 3 - ES2 0	-0.10049459854711885
Link	ES0 4 - ES0 7	-0.30647248307503466
Link	ES0 4 - FR0 7	1.294658290958615
Link	ES0 5 - ES0 7	2.748259995089143
Link	FI1 0 - FI1 2	-0.48999733166236825
Link	FI1 0 - SE1 0	-0.1745296032162042
Link	FI1 1 - FI1 2	-0.3465368605756261
Link	FR0 0 - FR0 10	-1.8441475600662502
Link	FR0 0 - FR0 6	-0.9880875573813247
Link	FR0 0 - FR0 7	-0.7058519632660644
Link	FR0 0 - FR0 8	0.20515808448077175
Link	FR0 10 - FR0 9	0.8522665501077816
Link	FR0 2 - FR0 5	-1.0368228230910048
Link	FR0 2 - FR0 7	1.0272926040047061
Link	FR0 6 - FR0 8	-1.2313120572872651
Link	FR0 6 - FR0 9	-1.4986854526053286
Link	FR0 7 - FR0 8	1.450900371542592
Link	FR0 9 - GB3 7	-0.37275104321422686
Link	GB3 1 - GB3 4	-0.2762383766865861
Link	GB3 1 - GB3 6	0.257113675002938
Link	GB3 10 - GB3 9	3.6547140861049443
Link	GB3 10 - NL0 1	1.7609191077719724
Link	GB3 2 - GB3 5	-2.541645901564528
Link	GB3 2 - GB3 8	-0.17551621575815868
Link	GB3 2 - GB4 0	1.1482133713024139
Link	GB3 3 - GB3 9	0.19592287665178207
Link	GB3 3 - IE4 1	0.15097432258121565
Link	GB3 6 - GB3 9	0.7838899255975323
Link	GB3 8 - GB3 9	1.4101270942029378
Link	GB3 8 - NO1 0	1.522988918620211
Link	GB3 9 - NL0 1	-1.3918000667216461
Link	GB4 0 - IE4 1	-1.7459561007489255
Link	GR0 0 - GR0 1	0.9364961353492735
Link	IE4 0 - IE4 1	2.144242005378232
Link	LT0 0 - LV0 0	-0.3856574589582312
Link	LT0 0 - PL0 1	0.5643283779832544
Link	NL0 0 - NL0 1	-6.454216800933423
Link	NO1 2 - SE1 2	0.15667206310967577
Link	SE1 0 - SE1 2	0.8507417692924577
Link	SE1 2 - SE1 3	0.11441237347496688
