# Supplementary material for: Green energy and steel imports reduce Europe’s net-zero infrastructure needs
Source: Nat Commun. 2025 Jun 12;16:5302. doi: 10.1038/s41467-025-60652-1 (PMC12162880; doi:10.1038/s41467-025-60652-1)
Supplement: Supplementary file 3 — Source Data [file 41467_2025_60652_MOESM3_ESM.zip › figure-7-D-hydrogen_choropleth.csv]

name	hydrogen
AL0 0	0.00013743018273607244
AT0 0	0.00013951823769111407
AT0 1	0.00013857295859916928
BA0 0	0.00013648236027581783
BE0 0	0.0001430525418404736
BE0 1	0.00014546802823641692
BG0 0	0.00013692015580369797
BG0 1	0.0001367774945944098
CH0 0	0.00014400246695508734
CZ0 0	0.00013615862373207832
CZ0 1	0.00013687944019025625
DE0 0	0.00013724706418117067
DE0 1	0.00013721855554879573
DE0 10	0.0001365649502327762
DE0 11	0.21524291517535268
DE0 12	0.0001420485687920978
DE0 13	0.00013927096999749898
DE0 14	0.0001374883936697923
DE0 15	0.00013779429460556087
DE0 2	0.40959015535954607
DE0 3	0.00013927896280404472
DE0 4	2.815663578406807
DE0 5	0.0001397041620265821
DE0 6	0.00013866463901228036
DE0 7	0.00013942574143897734
DE0 8	0.00013748110694720089
DE0 9	0.00013681939741773378
DK0 0	827.0734064532697
DK1 0	0.3869324499123718
EE0 0	0.0002427308199011321
ES0 0	0.00017224679524739919
ES0 1	0.00014749905437481392
ES0 2	0.0001603479433064999
ES0 3	70.05461884299135
ES0 4	34.136194114957576
ES0 5	0.0001656345984813931
ES0 6	0.00014881709338277445
ES0 7	38.71837083198441
ES2 0	0.00018181947244355173
FI1 0	0.00033773280390345334
FI1 1	0.0002970463427943267
FI1 2	0.00031777869060109097
FR0 0	0.00017283777644013944
FR0 1	0.0001436142684278025
FR0 10	0.00021100078858287322
FR0 2	0.00018149411129633923
FR0 3	0.00014514934965449575
FR0 4	0.00014881544635972184
FR0 5	0.000186329716085293
FR0 6	0.00014781511206316873
FR0 7	0.0001734241034046856
FR0 8	0.00017011196696639224
FR0 9	0.00015295366361212185
FR6 0	0.00019629366931833546
GB3 0	0.00014116708027520961
GB3 1	0.00013872904206367948
GB3 10	0.0001443985722988392
GB3 2	0.00014855036658930858
GB3 3	93.73542868349
GB3 4	474.8888237336233
GB3 5	0.00015010682503363497
GB3 6	0.00014259243104820202
GB3 7	139.51329837406556
GB3 8	0.00017320245073469988
GB3 9	1387.6609615317282
GB4 0	492.2070685133114
GR0 0	29.218970712631098
GR0 1	0.00020530429652585946
HR0 0	0.000136704552875113
HU0 0	0.00013657265705995054
HU0 1	0.00013657915326737422
IE4 0	0.00017249467593962679
IE4 1	0.0001494976275616167
IT0 0	0.00014951051321602436
IT0 1	0.0001557465670567881
IT0 2	0.00016863130671869824
IT0 3	0.00015717712355325702
IT0 4	0.00016073057660164372
IT0 5	0.00015028705410372555
IT0 6	0.00015241522831386766
IT0 7	0.0001516727422956117
IT0 8	0.0001522255640694762
IT0 9	0.00014765972213173905
IT5 0	0.00027523394784867997
LT0 0	0.00017579689960275645
LU0 0	0.00014155428682010115
LV0 0	0.00018228394977482017
ME0 0	0.00013662055322943712
MK0 0	0.00013780348532062061
NL0 0	309.053309790136
NL0 1	0.0001428901574670962
NO1 0	0.00014850753373832942
NO1 1	0.00021973170573400024
NO1 2	0.00015836498377369226
NO1 3	0.00024253212503851627
PL0 0	0.00013727988752232467
PL0 1	31.472251305481464
PL0 2	0.4413481255464703
PL0 3	0.00014544355738379654
PL0 4	0.00014097838467046566
PL0 5	0.0001377781458474708
PL0 6	0.00014239474308334665
PT0 0	0.06333209985802031
RO0 0	0.00013649166760947693
RO0 1	0.0001352856672234918
RO0 2	0.0001358447281652234
RS0 0	0.00013571738733634926
RS0 1	0.00013601623052712542
SE1 0	0.00023698228215098953
SE1 1	0.00015683362211204894
SE1 2	0.00020613133039220046
SE1 3	0.00022564576433517503
SI0 0	0.00013702483998311336
SK0 0	0.00013806908850295463
XK0 0	0.0001366567429509977
