# Supplementary material for: Green energy and steel imports reduce Europe’s net-zero infrastructure needs
Source: Nat Commun. 2025 Jun 12;16:5302. doi: 10.1038/s41467-025-60652-1 (PMC12162880; doi:10.1038/s41467-025-60652-1)
Supplement: Supplementary file 3 — Source Data [file 41467_2025_60652_MOESM3_ESM.zip › figure-7-E-battery_choropleth.csv]

name	battery
AL0 0	73.14581044295902
AT0 0	87.76470397470236
AT0 1	94.49138485175632
BA0 0	36.452967852330595
BE0 0	62.30405430719558
BE0 1	84.9272895211423
BG0 0	44.611041886978796
BG0 1	35.97559605400524
CH0 0	241.18179093827843
CZ0 0	69.30144497842636
CZ0 1	78.82428662632758
DE0 0	87.77538413094723
DE0 1	90.87965674602167
DE0 10	57.9232734179235
DE0 11	47.374032954873364
DE0 12	42.750387260688626
DE0 13	70.16589374600423
DE0 14	186.2437947203423
DE0 15	45.63320336173826
DE0 2	89.22476914053345
DE0 3	45.83168199918019
DE0 4	81.81211828416997
DE0 5	49.0031390630157
DE0 6	33.98878650146703
DE0 7	111.2875862987375
DE0 8	73.9546003277986
DE0 9	79.05994336259788
DK0 0	44.86518137723141
DK1 0	21.675221061440407
EE0 0	19.873693047838735
ES0 0	245.98789885676737
ES0 1	92.69444865272901
ES0 2	125.45905746898521
ES0 3	265.76775565130475
ES0 4	61.473632969369696
ES0 5	44.78302766878494
ES0 6	238.52074486673686
ES0 7	41.7199669729599
ES2 0	11.39419255612588
FI1 0	14.761100380031491
FI1 1	50.57843108417349
FI1 2	24.028370567856317
FR0 0	60.45175208213359
FR0 1	80.46931676905814
FR0 10	57.57436420188374
FR0 2	67.6746399187615
FR0 3	62.04501391667467
FR0 4	112.01877085306776
FR0 5	201.04477664064038
FR0 6	272.9992864626667
FR0 7	65.12137860022274
FR0 8	42.022336901376185
FR0 9	49.887314405706334
FR6 0	26.274233712843078
GB3 0	158.53468211087645
GB3 1	86.21122004769403
GB3 10	45.12660618583395
GB3 2	53.245996752355104
GB3 3	100.2265842891931
GB3 4	47.53520310061302
GB3 5	30.906075254375253
GB3 6	44.17833098788541
GB3 7	44.13408749561306
GB3 8	8.7491808975605
GB3 9	89.4140841857796
GB4 0	19.835074935223272
GR0 0	114.66906384806092
GR0 1	170.10420104265287
HR0 0	43.12333813950269
HU0 0	57.35131612227857
HU0 1	37.95070391898209
IE4 0	25.316125391378627
IE4 1	31.014863050192563
IT0 0	228.55488114736355
IT0 1	181.56118494666245
IT0 2	209.7293483560583
IT0 3	102.65519524154772
IT0 4	107.32259448009255
IT0 5	136.594601089613
IT0 6	171.36345424961036
IT0 7	182.74800105265012
IT0 8	54.333074716681466
IT0 9	74.75630284260025
IT5 0	60.59742413032377
LT0 0	41.92012432857449
LU0 0	10.761772045913178
LV0 0	18.179568831827265
ME0 0	6.960664666180196
MK0 0	30.474719732353662
NL0 0	104.43726667334337
NL0 1	112.51147230886592
NO1 0	18.103814498453513
NO1 1	5.184187581761241
NO1 2	33.547620523734885
NO1 3	0.4131936322014103
PL0 0	96.03884837783619
PL0 1	72.55810483049062
PL0 2	53.3662025010636
PL0 3	43.82535254933441
PL0 4	104.82770642885643
PL0 5	136.1724719693884
PL0 6	102.21893257454111
PT0 0	137.37778431541832
RO0 0	56.22964792975811
RO0 1	58.51257700505787
RO0 2	57.83819285823
RS0 0	42.61665770506063
RS0 1	32.49917929999573
SE1 0	6.325382755854129
SE1 1	58.337417296292124
SE1 2	12.657329313702332
SE1 3	44.85919553496116
SI0 0	29.13521294431439
SK0 0	59.84018112312847
XK0 0	17.894924258596824
