# Supplementary material for: Green energy and steel imports reduce Europe’s net-zero infrastructure needs
Source: Nat Commun. 2025 Jun 12;16:5302. doi: 10.1038/s41467-025-60652-1 (PMC12162880; doi:10.1038/s41467-025-60652-1)
Supplement: Supplementary file 3 — Source Data [file 41467_2025_60652_MOESM3_ESM.zip › figure-7-E-bus_sizes.csv]

		0
AL0 0	other	-17.8348465957
AL0 0	solar	21.83301656071
AL0 0	solar rooftop	6.86624624622
AT0 0	hydro	14.13067459122
AT0 0	other	-50.37269235082999
AT0 0	solar	72.62877311394
AT0 0	solar rooftop	5.095525015630001
AT0 1	other	-78.97921656443
AT0 1	ror	15.74642343169
AT0 1	solar	16.74421757706
AT0 1	solar rooftop	13.82451070752
BA0 0	hydro	6.44759562087
BA0 0	other	-15.467014267009999
BA0 0	solar rooftop	7.7463356373500005
BE0 0	onwind	13.24168598771
BE0 0	other	-64.95911765090001
BE0 0	solar rooftop	9.06297864711
BE0 1	onwind	5.96867015162
BE0 1	other	-91.05297644868
BE0 1	solar	14.80327633618
BE0 1	solar rooftop	12.803125811829998
BG0 0	nuclear	23.328242339350002
BG0 0	other	-24.43462104654
BG0 0	solar rooftop	10.47057493917
BG0 1	offwind-float	5.72620289735
BG0 1	other	-20.193341509569997
BG0 1	solar rooftop	8.551882450139999
CH0 0	hydro	23.07311891223
CH0 0	other	-121.06489321564001
CH0 0	ror	9.98704219778
CH0 0	solar	142.67615486318002
CH0 0	solar rooftop	19.05332335449
CZ0 0	onwind	32.88649072308
CZ0 0	other	-43.107269718210006
CZ0 0	solar rooftop	9.544986467760001
CZ0 1	other	-57.31063141721
CZ0 1	solar rooftop	10.6686048167
DE0 0	onwind	33.05441125171
DE0 0	other	-60.81720137122001
DE0 0	solar rooftop	10.786089894549999
DE0 1	other	-53.46106619269
DE0 1	solar rooftop	11.6660337132
DE0 10	other	-46.13638519705
DE0 10	solar rooftop	7.33732257722
DE0 11	offwind-dc	108.24480710792001
DE0 11	onwind	37.89300555686
DE0 11	other	-37.89125850807
DE0 11	solar rooftop	5.87457175965
DE0 12	other	-26.04613842657
DE0 12	solar rooftop	5.75411599959
DE0 13	other	-47.525118058400004
DE0 13	solar	6.25860869833
DE0 13	solar rooftop	9.50149597274
DE0 14	onwind	20.266151279770003
DE0 14	other	-161.59356625599
DE0 14	solar rooftop	23.26745551751
DE0 14	urban central gas CHP	8.29498866957
DE0 15	other	-33.79878524607
DE0 15	solar rooftop	5.704535872689999
DE0 2	offwind-ac	8.94050904607
DE0 2	onwind	42.18360604896
DE0 2	other	-58.17723189537001
DE0 2	solar rooftop	11.581740899329999
DE0 3	other	-27.64555126407
DE0 3	solar rooftop	6.24780870837
DE0 4	offwind-ac	5.31463015183
DE0 4	onwind	58.80248371871
DE0 4	other	-66.65289119384
DE0 4	solar rooftop	10.299465411229999
DE0 5	other	-34.54551975867
DE0 5	solar	10.994632567570001
DE0 5	solar rooftop	6.33071423771
DE0 6	other	-28.061686754460002
DE0 6	ror	5.0592455463
DE0 7	other	-86.32665891862001
DE0 7	solar	12.74321664576
DE0 7	solar rooftop	14.761090295159999
DE0 8	other	-77.44539982721
DE0 8	solar rooftop	9.36716637554
DE0 9	other	-56.537679013959995
DE0 9	solar rooftop	9.84997033236
DK0 0	offwind-ac	61.22433396758
DK0 0	offwind-dc	166.60382643844
DK0 0	onwind	109.02647006613
DK0 0	other	-211.51568303176
DK1 0	offwind-ac	32.735208388560004
DK1 0	offwind-dc	14.50614132229
DK1 0	onwind	21.319984884799997
DK1 0	other	-23.42864464328
EE0 0	onwind	10.11130795082
EE0 0	other	-9.138701902609998
ES0 0	other	-144.63859960867
ES0 0	solar	112.33377104904001
ES0 0	solar rooftop	22.291479773139997
ES0 1	other	-55.393768141109994
ES0 1	solar	42.00313368667
ES0 1	solar rooftop	13.924808257279999
ES0 2	other	-66.6712606877
ES0 2	solar rooftop	26.606227215380002
ES0 3	onwind	21.43127085977
ES0 3	other	-192.87776187727002
ES0 3	solar	136.67543263579
ES0 3	solar rooftop	21.31447156789
ES0 4	other	-53.78882055095
ES0 4	solar rooftop	11.853814793540002
ES0 5	hydro	12.314366070939998
ES0 5	offwind-ac	8.57352415442
ES0 5	onwind	110.28197268471
ES0 5	other	-94.81300792272
ES0 5	solar rooftop	7.771501232169999
ES0 6	hydro	6.8046686444399995
ES0 6	other	-155.56409523059003
ES0 6	solar	120.01550849401
ES0 6	solar rooftop	13.99435416525
ES0 7	other	-39.36235353894
ES0 7	solar rooftop	8.29875712249
ES2 0	other	-2.4793628509999994
FI1 0	other	-18.54397165219
FI1 1	nuclear	13.92210070325
FI1 1	offwind-ac	106.51699766821
FI1 1	offwind-dc	43.099657932999996
FI1 1	other	-111.42071527913
FI1 1	solar rooftop	5.23803001536
FI1 2	offwind-ac	14.5849150653
FI1 2	other	-48.46703946121001
FR0 0	nuclear	16.84681342725
FR0 0	onwind	16.18480543884
FR0 0	other	-44.43306407948
FR0 0	solar	12.759025581940001
FR0 0	solar rooftop	8.93971318393
FR0 1	nuclear	14.69914882399
FR0 1	other	-63.362566229689996
FR0 1	ror	6.26837930812
FR0 1	solar rooftop	10.526834045740001
FR0 10	nuclear	8.90366414956
FR0 10	offwind-ac	43.98892228006
FR0 10	offwind-dc	6.4359509498500005
FR0 10	onwind	79.54791095156
FR0 10	other	-129.31097597471
FR0 10	solar	11.434792076279999
FR0 10	solar rooftop	8.20970994659
FR0 2	hydro	7.60711850588
FR0 2	offwind-ac	7.77241357125
FR0 2	offwind-float	22.660054782590002
FR0 2	other	-49.8983129649
FR0 2	solar rooftop	10.84645602136
FR0 3	nuclear	16.83602155745
FR0 3	onwind	9.16136114456
FR0 3	other	-44.45758162245001
FR0 3	solar rooftop	8.12483082232
FR0 4	hydro	8.9860345506
FR0 4	other	-85.80019752835999
FR0 4	ror	10.09102627128
FR0 4	solar rooftop	16.596969974300002
FR0 5	hydro	9.772079033879999
FR0 5	offwind-float	14.7953290102
FR0 5	onwind	49.951964716540004
FR0 5	other	-151.97595853296
FR0 5	ror	8.01930452137
FR0 5	solar	98.4860012347
FR0 5	solar rooftop	16.01973112555
FR0 6	nuclear	25.2648276304
FR0 6	offwind-ac	14.75909472713
FR0 6	offwind-dc	5.46361417197
FR0 6	onwind	85.52059872584
FR0 6	other	-196.32032452016003
FR0 6	solar	5.44778984609
FR0 6	solar rooftop	36.159387607430006
FR0 7	nuclear	14.70995104106
FR0 7	offwind-ac	20.7024570382
FR0 7	other	-45.78780850668
FR0 7	solar rooftop	10.11378245643
FR0 8	other	-30.856834387880003
FR0 8	solar rooftop	5.88008825385
FR0 9	offwind-ac	21.73213636518
FR0 9	offwind-dc	16.59678246645
FR0 9	offwind-float	5.52919090126
FR0 9	other	-47.43664850643
FR0 9	solar rooftop	6.77322962242
FR6 0	other	-11.467880099510001
FR6 0	solar	12.01159690355
GB3 0	offwind-ac	10.99850875956
GB3 0	onwind	21.65097310299
GB3 0	other	-126.11359434224
GB3 0	solar rooftop	25.204122535259998
GB3 1	onwind	14.002028179029999
GB3 1	other	-59.16809155833
GB3 1	solar rooftop	13.44879823194
GB3 10	nuclear	59.61881281647
GB3 10	offwind-ac	14.58512656208
GB3 10	offwind-dc	27.327730043280003
GB3 10	onwind	43.480330538589996
GB3 10	other	-68.7918569399
GB3 10	solar rooftop	7.338598638740001
GB3 2	offwind-ac	59.53613433054
GB3 2	offwind-dc	20.55322760317
GB3 2	onwind	22.01038347982
GB3 2	other	-110.91329144843
GB3 2	solar rooftop	7.3649110453099995
GB3 3	offwind-ac	43.874719413769995
GB3 3	offwind-dc	28.97413872496
GB3 3	other	-94.94989961011
GB3 3	solar rooftop	14.734528177200001
GB3 4	nuclear	20.6119354143
GB3 4	offwind-ac	71.41334237152999
GB3 4	onwind	97.33978653339
GB3 4	other	-145.03372882006
GB3 4	solar	6.02163612017
GB3 4	solar rooftop	7.66151606277
GB3 5	offwind-ac	5.6695102122
GB3 5	onwind	38.07993824948
GB3 5	other	-47.0519558673
GB3 6	offwind-ac	6.18634736563
GB3 6	offwind-dc	18.86267753924
GB3 6	onwind	36.68769349118
GB3 6	other	-46.2637746066
GB3 6	solar rooftop	7.02450365322
GB3 7	offwind-ac	6.01717448233
GB3 7	onwind	26.59275325785
GB3 7	other	-41.92913917667
GB3 7	solar rooftop	7.11811921126
GB3 8	offwind-ac	34.4382833219
GB3 8	offwind-dc	29.217364629579997
GB3 8	onwind	79.20670564231
GB3 8	other	-112.90131988028999
GB3 9	offwind-ac	11.86242591883
GB3 9	offwind-dc	116.37404830634
GB3 9	onwind	59.04373977387
GB3 9	other	-164.38170863317998
GB3 9	solar rooftop	13.74188016109
GB4 0	offwind-ac	14.22154378217
GB4 0	offwind-dc	38.518289209020004
GB4 0	onwind	55.33260251006
GB4 0	other	-101.46287654054
GR0 0	offwind-dc	7.96304112238
GR0 0	other	-60.37446335521
GR0 0	solar	35.77472046193
GR0 0	solar rooftop	11.90576439074
GR0 1	offwind-dc	19.96952201023
GR0 1	onwind	13.23080077294
GR0 1	other	-131.77725865321
GR0 1	solar	83.84632541344
GR0 1	solar rooftop	11.48222282951
HR0 0	hydro	6.445683615539999
HR0 0	other	-27.124871248469997
HR0 0	solar rooftop	9.07427440851
HU0 0	nuclear	19.747066479559997
HU0 0	onwind	49.70646128324999
HU0 0	other	-43.34376962037
HU0 0	solar rooftop	13.51713340154
HU0 1	other	-28.405821452250002
HU0 1	solar rooftop	9.05920941544
IE4 0	offwind-ac	59.388109088
IE4 0	onwind	25.45879430269
IE4 0	other	-76.88655788383
IE4 1	offwind-ac	28.50086958084
IE4 1	other	-27.647629163899996
IT0 0	other	-87.91379826132
IT0 0	solar	63.57251370831
IT0 0	solar rooftop	17.90641497653
IT0 1	other	-94.39797137878
IT0 1	ror	5.61299921704
IT0 1	solar rooftop	24.651660625810003
IT0 2	other	-138.08150356974
IT0 2	solar	90.54746711543
IT0 2	solar rooftop	14.2427305595
IT0 3	other	-69.98028284661
IT0 3	solar	18.51661321809
IT0 3	solar rooftop	14.42348454623
IT0 4	onwind	28.966738067639998
IT0 4	other	-66.70186224800999
IT0 4	solar	15.91340996304
IT0 4	solar rooftop	13.04920191291
IT0 5	hydro	5.13809216747
IT0 5	other	-76.3193498828
IT0 5	ror	9.3975953042
IT0 5	solar	44.84800475746
IT0 5	solar rooftop	12.815201609799999
IT0 6	other	-70.92428781004
IT0 6	ror	6.04743751045
IT0 6	solar	67.87156807835
IT0 6	solar rooftop	11.68470379404
IT0 7	other	-87.45599916876
IT0 7	solar	60.828317922080004
IT0 7	solar rooftop	16.08087450556
IT0 8	other	-31.38436673038
IT0 8	solar rooftop	7.61153228544
IT0 9	other	-39.323933202410004
IT0 9	solar	25.58642583376
IT0 9	solar rooftop	8.05429657195
IT5 0	onwind	8.37077979045
IT5 0	other	-37.08886765238999
IT5 0	solar	23.0183727432
LT0 0	offwind-dc	8.404934243340001
LT0 0	other	-17.495190313860004
LT0 0	solar rooftop	5.38250884856
LU0 0	other	-8.217060698040001
LU0 0	solar	5.17441316903
LV0 0	offwind-dc	19.40395840656
LV0 0	other	-17.3650969926
ME0 0	other	2.97769905865
MK0 0	other	-8.421633785529998
MK0 0	solar rooftop	5.4627564462
NL0 0	offwind-dc	74.95116533575
NL0 0	onwind	50.04827828306
NL0 0	other	-115.66458692797
NL0 0	solar rooftop	13.88843020149
NL0 1	nuclear	26.046111877130002
NL0 1	offwind-ac	15.18148047622
NL0 1	offwind-dc	188.68383409161999
NL0 1	onwind	17.97895695204
NL0 1	other	-180.71251582442
NL0 1	solar rooftop	15.437461444150001
NO1 0	hydro	68.13615407694
NO1 0	offwind-dc	48.38152387696
NO1 0	other	-48.95993901463999
NO1 1	hydro	16.957717477139997
NO1 1	other	-16.44769319645
NO1 2	hydro	24.22342842904
NO1 2	offwind-dc	10.40904867322
NO1 2	other	-63.81963027649
NO1 3	other	-0.0001932473800001201
PL0 0	other	-47.04011565272
PL0 0	solar rooftop	11.40750481853
PL0 1	nuclear	28.13051724911
PL0 1	offwind-ac	5.99852483074
PL0 1	offwind-dc	8.638304423000001
PL0 1	onwind	35.48015029157
PL0 1	other	-45.493812944249996
PL0 1	solar rooftop	8.71383911879
PL0 2	offwind-ac	15.04629013197
PL0 2	offwind-dc	18.194436568980002
PL0 2	offwind-float	7.755162653029999
PL0 2	other	-25.57942772303
PL0 2	solar rooftop	6.383250826019999
PL0 3	onwind	20.918004476519997
PL0 3	other	-19.24682558823
PL0 3	solar rooftop	5.17284030028
PL0 4	onwind	25.85197382392
PL0 4	other	-47.449753078090005
PL0 4	solar rooftop	12.791299884339999
PL0 5	onwind	29.26295669509
PL0 5	other	-60.50423743644001
PL0 5	solar rooftop	16.2250297177
PL0 6	onwind	23.14698908506
PL0 6	other	-44.269744383079995
PL0 6	solar rooftop	12.143923030209999
PT0 0	hydro	5.05746033531
PT0 0	offwind-ac	5.44375906433
PT0 0	other	-92.03602972379
PT0 0	ror	6.72087152175
PT0 0	solar	29.62631378871
PT0 0	solar rooftop	26.195591243080003
RO0 0	nuclear	22.62713582407
RO0 0	offwind-ac	5.62104223938
RO0 0	offwind-dc	9.39291807787
RO0 0	offwind-float	5.7396218784699995
RO0 0	other	-35.976308142860006
RO0 0	solar rooftop	14.82489887696
RO0 1	other	-34.32662510644
RO0 1	ror	5.51123323294
RO0 1	solar rooftop	14.62900591702
RO0 2	other	-28.813381184999994
RO0 2	solar rooftop	16.24842736991
RS0 0	other	-25.52174781467
RS0 0	solar rooftop	8.84778538861
RS0 1	other	-19.579081499309996
RS0 1	ror	6.295777440379999
RS0 1	solar rooftop	6.89181506913
SE1 0	hydro	25.95665341899
SE1 0	offwind-dc	14.8284708179
SE1 0	other	-40.78417316521
SE1 1	offwind-ac	61.27136923135
SE1 1	offwind-dc	17.08343494891
SE1 1	other	-71.16208966814001
SE1 1	solar rooftop	8.47999567303
SE1 2	hydro	18.93302073397
SE1 2	offwind-ac	15.55760454689
SE1 2	other	-28.95333147085
SE1 3	offwind-ac	7.01908932644
SE1 3	offwind-dc	64.93485493897
SE1 3	other	-75.49047431905
SE1 3	solar rooftop	6.591492206880001
SI0 0	other	-11.82152450557
SK0 0	nuclear	24.99172263422
SK0 0	other	-36.120043249780004
SK0 0	solar rooftop	11.583076192350001
XK0 0	other	-5.054297235499998
