# Supplementary material for: Green energy and steel imports reduce Europe’s net-zero infrastructure needs
Source: Nat Commun. 2025 Jun 12;16:5302. doi: 10.1038/s41467-025-60652-1 (PMC12162880; doi:10.1038/s41467-025-60652-1)
Supplement: Supplementary file 3 — Source Data [file 41467_2025_60652_MOESM3_ESM.zip › figure-7-E-line_widths.csv]

Line	0
0	0.30919622006919417
1	1.5519324322182684
10	1.2205900283415445
109	1.6637041537803794
11	0.8576351611579739
12	0.18248974486501357
122	3.8569628955814044
124	3.4548550004624548
126	0.31464100766577485
127	5.833607277356099
128	0.5053293849368952
129	0.37021923310140237
13	1.2028427707659575
130	4.86900023507267
131	0.801363829204413
132	0.1262963819831266
134	4.729102200323309
135	2.7845130155031055
136	3.0207228839458184
138	10.43104263159168
139	0.8826614390913846
14	0.4655157838473979
140	1.0687800157870198
141	2.542242179839588
143	6.286440747940393
145	2.7817603529838673
146	0.5174997551117758
147	0.2331881476515573
149	0.7923011848774977
15	0.6332208515631428
150	0.9940113123689398
151	2.3694609185200117
152	0.20700604713382154
153	0.985319070176356
154	0.13889984049077111
155	0.7926530702178607
156	1.886765115854435
158	3.174001906640643
159	2.297830876036258
16	0.8341794157585628
161	5.3235270904489775
162	0.657023785864799
163	3.0050037130427727
165	2.231238663087448
171	0.3881401936889906
173	0.1408991417154525
174	2.065778873789832
175	0.2528802666629949
177	0.35436288406843003
18	1.2325040404253391
182	1.7390897157875997
185	1.5751057609878463
186	1.20284643739682
193	2.107749516702855
194	0.43203876242696787
195	1.0687918492624058
198	0.5671023881202141
199	0.17452933488415692
200	4.275862729417033
201	3.124743786031456
206	0.3045433763019846
207	0.5206561059919813
208	0.7000888471671374
21	0.9290413746069034
212	0.14761262103121953
218	4.774714301908786
219	0.5668688786754383
22	1.78160141305843
228	0.3850937839520184
23	0.47442256584891346
24	1.0279207481873909
25	1.2297137509246758
26	0.4799105823584
28	1.0188623042324807
29	7.2525754990843865
31	0.31465154336361
34	0.26126795678287046
37	10.147698861201977
38	2.504590487111977
39	0.23440651831474132
4	0.9300861689306742
40	1.7917088841666728
41	0.5391567548396079
42	0.6752034136259533
45	6.638591505224537
46	1.4425416453729194
47	2.2340460458377303
48	3.99549965473077
49	0.8842723990678997
50	0.9320082161028659
6	2.06284139732843
60	2.4664571498629395
64	0.709871924289374
66	1.4232522721855458
67	4.343533902160143
68	0.224317071883459
69	1.3347417806328294
7	6.822934192768193
70	1.266433985773634
71	12.40484767380318
72	3.4358789796285047
75	0.6575374786488828
76	10.723086967335682
77	2.2019755869302697
79	2.699168517376279
8	0.9145473244131089
82	1.7623427628390964
83	3.336477334219282
84	3.0870968896952644
86	0.6318284885986377
87	7.496369245236794
88	4.184867917646496
89	4.184867917340071
9	2.0239862038761895
91	0.7478370698959806
94	1.0687805758582025
95	1.2415625294463444
98	2.200893958659729
