# Supplementary material for: Green energy and steel imports reduce Europe’s net-zero infrastructure needs
Source: Nat Commun. 2025 Jun 12;16:5302. doi: 10.1038/s41467-025-60652-1 (PMC12162880; doi:10.1038/s41467-025-60652-1)
Supplement: Supplementary file 3 — Source Data [file 41467_2025_60652_MOESM3_ESM.zip › figure-7-E-link_widths.csv]

Link	0
TYNDP2020_1	6.655189752096379
TYNDP2020_7	7.61245429603718
TYNDP2020_17	4.0318605081676075
TYNDP2020_22	0.5615035084802774
TYNDP2020_23	0.32268200918549106
TYNDP2020_31	3.0775010358965567
TYNDP2020_32	10.59627176340082
TYNDP2020_33	0.37775350870342267
TYNDP2020_37	7.080401888569261
DC21	2.9942579993239455
DC34	0.1203176022340621
DC35	0.741958078171691
DC40plus	6.27171452513417
DC41	5.735769556284969
DC42	0.43576813234941086
DC42plus	6.960411979458678
DC1	0.31014733811818396
DC2	3.096202622510759
DC4	6.185672501610068
DC20	7.97008026161067
TYNDP2018_154	8.453153500230009
TYNDP2018_285	2.051613115402068
TYNDP2018_190	8.09841345196068
TYNDP2018_16	4.813178545904442
TYNDP2018_21	3.999022432333907
TYNDP2022_286	6.2742350501690085
TYNDP2024_1157	2.13531406467029
TYNDP2024_1168	0.2292650740906619
TYNDP2024_1229	0.5162983705857195
relation/3391954+2	4.959306052654677
relation/8185420+2	6.310849120361659
relation/8184641+2	4.4729303793273925
TYNDP2020_38+2	6.250819866404978
relation/3391794+1	2.1952947489388546
relation/9982798+1	2.6726401804039552
relation/16213216+2	10.326383999045833
relation/8185664+2	1.4104304832774786
relation/2505320+2	9.355699686641486
relation/3918230+2	1.7141084908701023
relation/14126301+2	0.9610663811495183
relation/8193755+2	2.662344268793306
relation/3392010+2	0.5567314341833001
relation/6886400+2	0.5349388784455155
relation/17631956+2	0.1682346980252089
relation/8184630+2	2.8598103037094464
relation/15781671+2	2.361399044112553
relation/8185487+2	10.193139644115282
relation/6914309+2	2.516330748966028
relation/9934066+2	5.7996826870457685
relation/8184629+2	0.9254268409708095
relation/5487095+2	2.7875232057271386
TYNDP2020_1-reversed	6.655189752096379
TYNDP2020_7-reversed	7.61245429603718
TYNDP2020_17-reversed	4.0318605081676075
TYNDP2020_22-reversed	0.5615035084802774
TYNDP2020_23-reversed	0.32268200918549106
TYNDP2020_31-reversed	3.0775010358965567
TYNDP2020_32-reversed	10.59627176340082
TYNDP2020_33-reversed	0.37775350870342267
TYNDP2020_37-reversed	7.080401888569261
DC21-reversed	2.9942579993239455
DC34-reversed	0.1203176022340621
DC35-reversed	0.741958078171691
DC40plus-reversed	6.27171452513417
DC41-reversed	5.735769556284969
DC42-reversed	0.43576813234941086
DC42plus-reversed	6.960411979458678
DC1-reversed	0.31014733811818396
DC2-reversed	3.096202622510759
DC4-reversed	6.185672501610068
DC20-reversed	7.97008026161067
TYNDP2018_154-reversed	8.453153500230009
TYNDP2018_285-reversed	2.051613115402068
TYNDP2018_190-reversed	8.09841345196068
TYNDP2018_16-reversed	4.813178545904442
TYNDP2018_21-reversed	3.999022432333907
TYNDP2022_286-reversed	6.2742350501690085
TYNDP2024_1157-reversed	2.13531406467029
TYNDP2024_1168-reversed	0.2292650740906619
TYNDP2024_1229-reversed	0.5162983705857195
relation/3391954+2-reversed	4.959306052654677
relation/8185420+2-reversed	6.310849120361659
relation/8184641+2-reversed	4.4729303793273925
TYNDP2020_38+2-reversed	6.250819866404978
relation/3391794+1-reversed	2.1952947489388546
relation/9982798+1-reversed	2.6726401804039552
relation/16213216+2-reversed	10.326383999045833
relation/8185664+2-reversed	1.4104304832774786
relation/2505320+2-reversed	9.355699686641486
relation/3918230+2-reversed	1.7141084908701023
relation/14126301+2-reversed	0.9610663811495183
relation/8193755+2-reversed	2.662344268793306
relation/3392010+2-reversed	0.5567314341833001
relation/6886400+2-reversed	0.5349388784455155
relation/17631956+2-reversed	0.1682346980252089
relation/8184630+2-reversed	2.8598103037094464
relation/15781671+2-reversed	2.361399044112553
relation/8185487+2-reversed	10.193139644115282
relation/6914309+2-reversed	2.516330748966028
relation/9934066+2-reversed	5.7996826870457685
relation/8184629+2-reversed	0.9254268409708095
relation/5487095+2-reversed	2.7875232057271386
