# Supplementary material for: Green energy and steel imports reduce Europe’s net-zero infrastructure needs
Source: Nat Commun. 2025 Jun 12;16:5302. doi: 10.1038/s41467-025-60652-1 (PMC12162880; doi:10.1038/s41467-025-60652-1)
Supplement: Supplementary file 3 — Source Data [file 41467_2025_60652_MOESM3_ESM.zip › figure-7-F-bus_sizes.csv]

		0
AL0 0	DRI	-3.294558e-05
AL0 0	Fischer-Tropsch	-0.00280058207
AL0 0	H2 Electrolysis	0.0050005072
AL0 0	H2 Fuel Cell	-2.293526e-05
AL0 0	Haber-Bosch	-9.269204999999999e-05
AL0 0	electrobiofuels	-7.663471e-05
AL0 0	methanolisation	-0.00018476318000000002
AT0 0	DRI	-2.713499e-05
AT0 0	Fischer-Tropsch	-0.00380086028
AT0 0	H2 Electrolysis	4.020372e-05
AT0 0	H2 Fuel Cell	-2.041674e-05
AT0 0	Haber-Bosch	-0.00021127245
AT0 0	Sabatier	-1.020499e-05
AT0 0	electrobiofuels	-6.507717e-05
AT0 0	methanolisation	-0.00012267498
AT0 1	DRI	-1.932979e-05
AT0 1	Fischer-Tropsch	-0.09371232369999999
AT0 1	H2 Electrolysis	1.923392e-05
AT0 1	H2 Fuel Cell	-2.9587409999999998e-05
AT0 1	H2 for industry	0.08
AT0 1	H2 turbine	-2.0370950000000002e-05
AT0 1	Haber-Bosch	-9.132953e-05
AT0 1	electrobiofuels	-6.74217e-05
AT0 1	methanolisation	-8.179921000000001e-05
BA0 0	DRI	-2.228165e-05
BA0 0	Fischer-Tropsch	-0.00045154851000000004
BA0 0	H2 Electrolysis	4.193586e-05
BA0 0	H2 Fuel Cell	-2.698955e-05
BA0 0	Haber-Bosch	-6.936051000000001e-05
BA0 0	electrobiofuels	-5.80906e-05
BA0 0	methanolisation	-8.867078999999999e-05
BE0 0	DRI	-2.704345e-05
BE0 0	Fischer-Tropsch	-0.09717734226000001
BE0 0	H2 Electrolysis	4.6666890000000005e-05
BE0 0	H2 Fuel Cell	-1.7041039999999998e-05
BE0 0	H2 for industry	0.08
BE0 0	H2 turbine	-1.7070299999999998e-05
BE0 0	Haber-Bosch	-0.00020878192000000002
BE0 0	Sabatier	-1.02727e-05
BE0 0	electrobiofuels	-7.033234e-05
BE0 0	methanolisation	-0.00015873768000000002
BE0 1	DRI	-3.821302e-05
BE0 1	Fischer-Tropsch	-0.34955060672
BE0 1	H2 Electrolysis	6.485016e-05
BE0 1	H2 Fuel Cell	-1.136795e-05
BE0 1	H2 for industry	0.31
BE0 1	H2 turbine	-1.718931e-05
BE0 1	Haber-Bosch	-0.00034679481
BE0 1	Sabatier	-1.003731e-05
BE0 1	electrobiofuels	-7.412999000000001e-05
BE0 1	methanolisation	-0.00023003351
BG0 0	DRI	-2.7130939999999997e-05
BG0 0	Fischer-Tropsch	-0.00145098096
BG0 0	H2 Electrolysis	0.0005677834199999999
BG0 0	H2 Fuel Cell	-1.545299e-05
BG0 0	Haber-Bosch	-9.773688e-05
BG0 0	electrobiofuels	-7.112568e-05
BG0 0	methanolisation	-0.00014929049
BG0 1	DRI	-2.9077570000000002e-05
BG0 1	Fischer-Tropsch	-89.56184563135
BG0 1	H2 Electrolysis	0.00042078151000000003
BG0 1	H2 Fuel Cell	-2.279363e-05
BG0 1	H2 for industry	0.03
BG0 1	Haber-Bosch	-6.722091e-05
BG0 1	electrobiofuels	-8.4738e-05
BG0 1	import infrastructure pipeline-h2	89.73907924703
BG0 1	methanolisation	-0.00011168521
CH0 0	DRI	-3.3511749999999996e-05
CH0 0	Fischer-Tropsch	-0.07615542983
CH0 0	H2 Electrolysis	0.00019010221000000002
CH0 0	H2 Fuel Cell	-1.380736e-05
CH0 0	H2 for industry	0.07
CH0 0	Haber-Bosch	-0.00086685098
CH0 0	Sabatier	-1.0211209999999999e-05
CH0 0	electrobiofuels	-6.622059e-05
CH0 0	methanolisation	-0.000223071
CZ0 0	DRI	-1.9606269999999997e-05
CZ0 0	Fischer-Tropsch	-0.03090078757
CZ0 0	H2 Electrolysis	1.888451e-05
CZ0 0	H2 Fuel Cell	-2.495719e-05
CZ0 0	H2 for industry	0.02
CZ0 0	H2 turbine	-2.311033e-05
CZ0 0	Haber-Bosch	-0.00014229497
CZ0 0	Sabatier	-1.010637e-05
CZ0 0	electrobiofuels	-6.0214300000000004e-05
CZ0 0	methanolisation	-9.013012e-05
CZ0 1	DRI	-1.813255e-05
CZ0 1	Fischer-Tropsch	-0.08484167514999999
CZ0 1	H2 Electrolysis	1.542784e-05
CZ0 1	H2 Fuel Cell	-2.614953e-05
CZ0 1	H2 for industry	0.08
CZ0 1	H2 turbine	-2.742369e-05
CZ0 1	Haber-Bosch	-0.00012018465
CZ0 1	Sabatier	-1.044256e-05
CZ0 1	electrobiofuels	-6.051813e-05
CZ0 1	methanolisation	-8.238566e-05
DE0 0	DRI	-2.5932300000000002e-05
DE0 0	Fischer-Tropsch	-0.02026807034
DE0 0	H2 Electrolysis	2.3585730000000002e-05
DE0 0	H2 Fuel Cell	-1.993749e-05
DE0 0	H2 for industry	0.01
DE0 0	H2 turbine	-2.2517060000000002e-05
DE0 0	Haber-Bosch	-0.0001828834
DE0 0	Sabatier	-1.065838e-05
DE0 0	electrobiofuels	-6.612485e-05
DE0 0	methanolisation	-0.00012349601
DE0 1	DRI	-2.3018809999999998e-05
DE0 1	Fischer-Tropsch	-0.01009720695
DE0 1	H2 Electrolysis	1.645803e-05
DE0 1	H2 Fuel Cell	-2.0078e-05
DE0 1	H2 turbine	-2.509791e-05
DE0 1	Haber-Bosch	-0.00014737246
DE0 1	Sabatier	-1.043886e-05
DE0 1	electrobiofuels	-6.483110000000001e-05
DE0 1	methanolisation	-0.00010085292
DE0 10	DRI	-2.254401e-05
DE0 10	Fischer-Tropsch	-0.00182695115
DE0 10	H2 Electrolysis	1.6491790000000003e-05
DE0 10	H2 Fuel Cell	-1.9865829999999997e-05
DE0 10	H2 turbine	-2.136147e-05
DE0 10	Haber-Bosch	-0.00011872424
DE0 10	Sabatier	-1.049093e-05
DE0 10	electrobiofuels	-6.165537e-05
DE0 10	methanolisation	-9.661352e-05
DE0 11	DRI	-3.658102e-05
DE0 11	Fischer-Tropsch	-0.13851038842
DE0 11	H2 Electrolysis	3.805639e-05
DE0 11	H2 Fuel Cell	-1.558166e-05
DE0 11	H2 for industry	0.09
DE0 11	H2 turbine	-2.217986e-05
DE0 11	Haber-Bosch	-0.00031499865999999995
DE0 11	Sabatier	-1.050504e-05
DE0 11	electrobiofuels	-7.035178999999999e-05
DE0 11	methanolisation	-0.00018756745000000002
DE0 12	DRI	-2.617188e-05
DE0 12	Fischer-Tropsch	-0.00453302212
DE0 12	H2 Electrolysis	2.376151e-05
DE0 12	H2 Fuel Cell	-1.955969e-05
DE0 12	H2 for industry	0.01
DE0 12	Haber-Bosch	-0.00018465217000000002
DE0 12	Sabatier	-1.043193e-05
DE0 12	electrobiofuels	-6.551e-05
DE0 12	methanolisation	-0.00011800651
DE0 13	DRI	-2.183547e-05
DE0 13	Fischer-Tropsch	-0.035798533990000006
DE0 13	H2 Electrolysis	1.56104e-05
DE0 13	H2 Fuel Cell	-2.1630769999999998e-05
DE0 13	H2 for industry	0.04
DE0 13	H2 turbine	-2.228732e-05
DE0 13	Haber-Bosch	-0.0001355257
DE0 13	Sabatier	-1.056454e-05
DE0 13	electrobiofuels	-6.602842e-05
DE0 13	methanolisation	-9.516406e-05
DE0 14	DRI	-2.437113e-05
DE0 14	Fischer-Tropsch	-0.5542388017100001
DE0 14	H2 Electrolysis	1.8701219999999998e-05
DE0 14	H2 Fuel Cell	-2.0864519999999998e-05
DE0 14	H2 for industry	0.47
DE0 14	H2 turbine	-2.267259e-05
DE0 14	Haber-Bosch	-0.00015820002999999998
DE0 14	Sabatier	-1.0360429999999999e-05
DE0 14	electrobiofuels	-6.720292000000001e-05
DE0 14	methanolisation	-0.00011139734
DE0 15	DRI	-2.2565390000000002e-05
DE0 15	Fischer-Tropsch	-0.0031783831100000003
DE0 15	H2 Electrolysis	1.676972e-05
DE0 15	H2 Fuel Cell	-2.006657e-05
DE0 15	H2 for industry	0.01
DE0 15	H2 turbine	-2.74236e-05
DE0 15	Haber-Bosch	-0.00010629495
DE0 15	Sabatier	-1.07165e-05
DE0 15	electrobiofuels	-6.393894000000001e-05
DE0 15	methanolisation	-0.00010480972
DE0 2	DRI	-3.851563e-05
DE0 2	Fischer-Tropsch	-0.00914174082
DE0 2	H2 Electrolysis	7.313557e-05
DE0 2	H2 Fuel Cell	-1.582221e-05
DE0 2	H2 for industry	0.01
DE0 2	H2 turbine	-2.8728159999999998e-05
DE0 2	Haber-Bosch	-0.00029621081
DE0 2	Sabatier	-1.072187e-05
DE0 2	electrobiofuels	-6.876216e-05
DE0 2	methanolisation	-0.00021000866
DE0 3	DRI	-2.1833870000000002e-05
DE0 3	Fischer-Tropsch	-0.0031001304
DE0 3	H2 Electrolysis	1.54105e-05
DE0 3	H2 Fuel Cell	-2.107297e-05
DE0 3	H2 turbine	-2.162783e-05
DE0 3	Haber-Bosch	-0.00013695222999999997
DE0 3	Sabatier	-1.0615460000000001e-05
DE0 3	electrobiofuels	-6.443048e-05
DE0 3	methanolisation	-9.340254000000001e-05
DE0 4	DRI	-3.8256189999999994e-05
DE0 4	Fischer-Tropsch	-5.101814961900001
DE0 4	H2 Electrolysis	4.325553e-05
DE0 4	H2 Fuel Cell	-1.500421e-05
DE0 4	H2 for industry	0.14
DE0 4	H2 turbine	-2.02349e-05
DE0 4	Haber-Bosch	-0.00035678053999999997
DE0 4	Sabatier	-1.052457e-05
DE0 4	electrobiofuels	-6.996012000000001e-05
DE0 4	methanolisation	-0.00020285230999999998
DE0 5	DRI	-2.161317e-05
DE0 5	Fischer-Tropsch	-0.00189335363
DE0 5	H2 Electrolysis	1.5098e-05
DE0 5	H2 Fuel Cell	-2.060964e-05
DE0 5	H2 turbine	-2.8200220000000003e-05
DE0 5	Haber-Bosch	-0.00013035322
DE0 5	Sabatier	-1.0535539999999999e-05
DE0 5	electrobiofuels	-6.312496e-05
DE0 5	methanolisation	-9.053455e-05
DE0 6	DRI	-2.12549e-05
DE0 6	Fischer-Tropsch	-0.01956613123
DE0 6	H2 Electrolysis	1.612021e-05
DE0 6	H2 Fuel Cell	-2.290515e-05
DE0 6	H2 for industry	0.02
DE0 6	H2 turbine	-1.9773959999999998e-05
DE0 6	Haber-Bosch	-0.00011412166
DE0 6	Sabatier	-1.039827e-05
DE0 6	electrobiofuels	-6.675607e-05
DE0 6	methanolisation	-9.277210999999999e-05
DE0 7	DRI	-2.1825880000000003e-05
DE0 7	Fischer-Tropsch	-0.29995122149000003
DE0 7	H2 Electrolysis	1.394383e-05
DE0 7	H2 Fuel Cell	-2.123274e-05
DE0 7	H2 for industry	0.26
DE0 7	H2 turbine	-2.6399809999999998e-05
DE0 7	Haber-Bosch	-0.00013872789
DE0 7	Sabatier	-1.0443260000000001e-05
DE0 7	electrobiofuels	-6.608623e-05
DE0 7	methanolisation	-9.261085e-05
DE0 8	DRI	-2.339449e-05
DE0 8	Fischer-Tropsch	-0.43495694254
DE0 8	H2 Electrolysis	1.7116420000000002e-05
DE0 8	H2 Fuel Cell	-1.980184e-05
DE0 8	H2 for industry	0.37
DE0 8	H2 turbine	-2.407298e-05
DE0 8	Haber-Bosch	-0.00013588167
DE0 8	Sabatier	-1.057712e-05
DE0 8	electrobiofuels	-6.491451999999999e-05
DE0 8	methanolisation	-0.00010868244
DE0 9	DRI	-2.369075e-05
DE0 9	Fischer-Tropsch	-0.00919643991
DE0 9	H2 Electrolysis	1.735803e-05
DE0 9	H2 Fuel Cell	-1.918038e-05
DE0 9	H2 for industry	0.01
DE0 9	H2 turbine	-2.256887e-05
DE0 9	Haber-Bosch	-0.00013962424999999998
DE0 9	Sabatier	-1.0678079999999999e-05
DE0 9	electrobiofuels	-6.491468e-05
DE0 9	methanolisation	-0.00011062285
DK0 0	DRI	-0.00030209082999999997
DK0 0	Fischer-Tropsch	-0.00400418702
DK0 0	H2 Electrolysis	91.96565800389
DK0 0	H2 turbine	-1.886936e-05
DK0 0	Haber-Bosch	-0.00024395044999999998
DK0 0	Sabatier	-1.0398669999999999e-05
DK0 0	electrobiofuels	-8.323228e-05
DK0 0	methanolisation	-86.0829506659
DK1 0	DRI	-0.00011181118999999999
DK1 0	Fischer-Tropsch	-3.09483125592
DK1 0	H2 Electrolysis	2.95537948302
DK1 0	H2 Fuel Cell	-1.0793739999999999e-05
DK1 0	H2 turbine	-1.9909490000000002e-05
DK1 0	Haber-Bosch	-0.000198653
DK1 0	Sabatier	-1.0365859999999999e-05
DK1 0	electrobiofuels	-8.631487e-05
DK1 0	methanolisation	-0.00193220724
EE0 0	DRI	-6.955229e-05
EE0 0	Fischer-Tropsch	-0.0007459798399999999
EE0 0	H2 Electrolysis	0.0073166787899999995
EE0 0	H2 Fuel Cell	-1.13551e-05
EE0 0	H2 turbine	-2.291036e-05
EE0 0	Haber-Bosch	-0.0064101693999999996
EE0 0	electrobiofuels	-6.253594e-05
EE0 0	methanolisation	-0.00090296243
ES0 0	DRI	-0.00019462055
ES0 0	Fischer-Tropsch	-0.0018028364300000002
ES0 0	H2 Electrolysis	14.09493251102
ES0 0	H2 for industry	0.1
ES0 0	Haber-Bosch	-0.00076468361
ES0 0	electrobiofuels	-7.633955e-05
ES0 0	methanolisation	-13.13532047476
ES0 1	DRI	-0.0020326089199999998
ES0 1	Fischer-Tropsch	-355.18802573487994
ES0 1	H2 Electrolysis	0.00173085492
ES0 1	H2 for industry	0.05
ES0 1	Haber-Bosch	-0.00028261711000000003
ES0 1	electrobiofuels	-0.00010279049
ES0 1	import infrastructure pipeline-h2	362.94275865328
ES0 1	methanolisation	-0.03524470983
ES0 2	DRI	-0.00023522997000000002
ES0 2	Fischer-Tropsch	-0.0009010615
ES0 2	H2 Electrolysis	0.00021504497
ES0 2	Haber-Bosch	-0.0009692056300000001
ES0 2	electrobiofuels	-7.48333e-05
ES0 2	methanolisation	-0.00085711614
ES0 3	DRI	-0.00112262893
ES0 3	Fischer-Tropsch	-0.00075812828
ES0 3	H2 Electrolysis	30.228208899099997
ES0 3	H2 for industry	0.01
ES0 3	Haber-Bosch	-0.00032645322
ES0 3	electrobiofuels	-7.667265999999999e-05
ES0 3	methanolisation	-30.619692961040002
ES0 4	DRI	-0.00010658621
ES0 4	Fischer-Tropsch	-0.00105163835
ES0 4	H2 Electrolysis	5.755826e-05
ES0 4	H2 for industry	0.01
ES0 4	Haber-Bosch	-0.00099443521
ES0 4	electrobiofuels	-7.316552e-05
ES0 4	methanolisation	-0.00046175383
ES0 5	DRI	-0.0013195505399999999
ES0 5	Fischer-Tropsch	-0.00035711689
ES0 5	H2 Electrolysis	31.10953129711
ES0 5	H2 for industry	0.05
ES0 5	Haber-Bosch	-0.00019992336000000002
ES0 5	electrobiofuels	-6.054269e-05
ES0 5	methanolisation	-28.76856369345
ES0 6	DRI	-1.51524037289
ES0 6	Fischer-Tropsch	-197.81824369795999
ES0 6	H2 Electrolysis	24.503150224989998
ES0 6	H2 for industry	0.03
ES0 6	Haber-Bosch	-0.00061355304
ES0 6	electrobiofuels	-9.978646e-05
ES0 6	import infrastructure pipeline-h2	238.15690151447
ES0 6	methanolisation	-63.98445839132
ES0 7	DRI	-0.00033486264
ES0 7	Fischer-Tropsch	-0.00228460743
ES0 7	H2 Electrolysis	6.222222e-05
ES0 7	H2 for industry	0.05
ES0 7	Haber-Bosch	-2.2951921851400003
ES0 7	electrobiofuels	-8.213446e-05
ES0 7	methanolisation	-0.00225024488
ES2 0	DRI	-0.0038588755799999997
ES2 0	Fischer-Tropsch	-0.0027732672699999996
ES2 0	H2 Electrolysis	0.3437013701
ES2 0	Haber-Bosch	-0.00044890275000000003
ES2 0	electrobiofuels	-8.604858e-05
ES2 0	methanolisation	-0.31888583795000003
FI1 0	DRI	-0.00123033708
FI1 0	Fischer-Tropsch	-0.00034748689
FI1 0	H2 Electrolysis	5.2518168232399995
FI1 0	Haber-Bosch	-3.75146094111
FI1 0	electrobiofuels	-6.480786000000001e-05
FI1 0	methanolisation	-1.4189112269
FI1 1	DRI	-0.00010032321000000001
FI1 1	Fischer-Tropsch	-0.00054014529
FI1 1	H2 Electrolysis	32.6385133004
FI1 1	Haber-Bosch	-19.52088027453
FI1 1	electrobiofuels	-5.949457e-05
FI1 1	methanolisation	-19.79894129901
FI1 2	DRI	-5.938319e-05
FI1 2	Fischer-Tropsch	-0.00044281728
FI1 2	H2 Electrolysis	4.47703616545
FI1 2	H2 for industry	0.11
FI1 2	H2 turbine	-1.232801e-05
FI1 2	Haber-Bosch	-3.3598091068400002
FI1 2	electrobiofuels	-5.671168e-05
FI1 2	methanolisation	-0.00087747024
FR0 0	DRI	-8.97694e-05
FR0 0	Fischer-Tropsch	-0.024247929919999998
FR0 0	H2 Electrolysis	6.347166e-05
FR0 0	Haber-Bosch	-0.0005980479800000001
FR0 0	Sabatier	-1.038133e-05
FR0 0	electrobiofuels	-8.026239e-05
FR0 0	methanolisation	-0.00067922211
FR0 1	DRI	-2.425434e-05
FR0 1	Fischer-Tropsch	-0.10696382438999999
FR0 1	H2 Electrolysis	1.809765e-05
FR0 1	H2 Fuel Cell	-1.370844e-05
FR0 1	H2 for industry	0.14
FR0 1	H2 turbine	-1.010279e-05
FR0 1	Haber-Bosch	-0.00015894387
FR0 1	Sabatier	-1.034441e-05
FR0 1	electrobiofuels	-6.792842e-05
FR0 1	methanolisation	-0.00012534689
FR0 10	DRI	-0.00148948247
FR0 10	Fischer-Tropsch	-0.00066292806
FR0 10	H2 Electrolysis	50.52643981912
FR0 10	Haber-Bosch	-0.0005184847899999999
FR0 10	Sabatier	-1.1040359999999999e-05
FR0 10	electrobiofuels	-7.261548e-05
FR0 10	methanolisation	-55.77621400093
FR0 2	DRI	-8.188203e-05
FR0 2	Fischer-Tropsch	-6.2419700855
FR0 2	H2 Electrolysis	4.084239e-05
FR0 2	H2 for industry	0.01
FR0 2	Haber-Bosch	-0.00052420461
FR0 2	electrobiofuels	-7.795542e-05
FR0 2	methanolisation	-0.00066644094
FR0 3	DRI	-3.421105e-05
FR0 3	Fischer-Tropsch	-0.0028596142
FR0 3	H2 Electrolysis	2.546463e-05
FR0 3	H2 turbine	-1.10497e-05
FR0 3	Haber-Bosch	-0.00021208493999999998
FR0 3	Sabatier	-1.0251699999999999e-05
FR0 3	electrobiofuels	-6.999582e-05
FR0 3	methanolisation	-0.00017626396
FR0 4	DRI	-3.513536e-05
FR0 4	Fischer-Tropsch	-0.026614234599999998
FR0 4	H2 Electrolysis	3.1192620000000005e-05
FR0 4	H2 for industry	0.03
FR0 4	Haber-Bosch	-0.00029769717
FR0 4	electrobiofuels	-7.009142e-05
FR0 4	methanolisation	-0.00019862311
FR0 5	DRI	-0.00010848449
FR0 5	Fischer-Tropsch	-0.00273257363
FR0 5	H2 Electrolysis	22.35837993487
FR0 5	H2 for industry	0.15
FR0 5	Haber-Bosch	-1.39816527571
FR0 5	electrobiofuels	-6.955943999999999e-05
FR0 5	methanolisation	-19.00196158516
FR0 6	DRI	-4.576228e-05
FR0 6	Fischer-Tropsch	-0.21820279821000002
FR0 6	H2 Electrolysis	3.94545e-05
FR0 6	H2 for industry	0.11
FR0 6	H2 turbine	-1.199241e-05
FR0 6	Haber-Bosch	-0.00035838945
FR0 6	Sabatier	-1.0286429999999999e-05
FR0 6	electrobiofuels	-7.527086e-05
FR0 6	methanolisation	-0.00026186351
FR0 7	DRI	-8.598955999999999e-05
FR0 7	Fischer-Tropsch	-0.02213925461
FR0 7	H2 Electrolysis	5.421568e-05
FR0 7	H2 for industry	0.02
FR0 7	Haber-Bosch	-0.00036517002000000003
FR0 7	electrobiofuels	-8.038706e-05
FR0 7	methanolisation	-0.00059606465
FR0 8	DRI	-4.296108e-05
FR0 8	Fischer-Tropsch	-0.08275557981
FR0 8	H2 Electrolysis	2.184275e-05
FR0 8	Haber-Bosch	-0.00018286723
FR0 8	Sabatier	-1.010042e-05
FR0 8	electrobiofuels	-7.571857e-05
FR0 8	methanolisation	-0.00023280043
FR0 9	DRI	-8.705032e-05
FR0 9	Fischer-Tropsch	-0.00164166415
FR0 9	H2 Electrolysis	6.945318e-05
FR0 9	H2 for industry	0.14
FR0 9	Haber-Bosch	-0.0010695897299999998
FR0 9	Sabatier	-1.079787e-05
FR0 9	electrobiofuels	-7.349517e-05
FR0 9	methanolisation	-0.0005034249
FR6 0	DRI	-5.637982e-05
FR6 0	Fischer-Tropsch	-0.00253546915
FR6 0	H2 Electrolysis	0.01804581076
FR6 0	Haber-Bosch	-2.903632e-05
FR6 0	Sabatier	-1.05661e-05
FR6 0	electrobiofuels	-0.0001227385
FR6 0	methanolisation	-0.00427568347
GB3 0	DRI	-8.746201000000001e-05
GB3 0	Fischer-Tropsch	-0.009199641949999999
GB3 0	H2 Electrolysis	0.00058910692
GB3 0	H2 Fuel Cell	-1.191449e-05
GB3 0	H2 turbine	-1.716861e-05
GB3 0	Haber-Bosch	-0.0020874391500000002
GB3 0	Sabatier	-1.07317e-05
GB3 0	electrobiofuels	-7.544218e-05
GB3 0	methanolisation	-0.0006100012000000001
GB3 1	DRI	-0.00014168988
GB3 1	Fischer-Tropsch	-0.00149272611
GB3 1	H2 Electrolysis	0.00035814779
GB3 1	H2 Fuel Cell	-1.017766e-05
GB3 1	H2 for industry	0.01
GB3 1	Haber-Bosch	-0.02253739155
GB3 1	Sabatier	-1.112758e-05
GB3 1	electrobiofuels	-7.126756e-05
GB3 1	methanolisation	-0.00089793786
GB3 10	DRI	-0.00011018409
GB3 10	Fischer-Tropsch	-17.89057672162
GB3 10	H2 Electrolysis	22.81340836248
GB3 10	H2 for industry	0.01
GB3 10	H2 turbine	-1.5935029999999998e-05
GB3 10	Haber-Bosch	-0.00111101776
GB3 10	Sabatier	-1.033804e-05
GB3 10	electrobiofuels	-8.101331e-05
GB3 10	methanolisation	-0.00132658902
GB3 2	DRI	-0.005103717400000001
GB3 2	Fischer-Tropsch	-0.00042322516
GB3 2	H2 Electrolysis	37.865454455969996
GB3 2	H2 for industry	0.04
GB3 2	Haber-Bosch	-0.00046341328
GB3 2	Sabatier	-1.1413320000000001e-05
GB3 2	electrobiofuels	-6.688488e-05
GB3 2	methanolisation	-38.32652538833
GB3 3	DRI	-0.00026821085
GB3 3	Fischer-Tropsch	-0.0016567616
GB3 3	H2 Electrolysis	9.7230649062
GB3 3	H2 for industry	0.09
GB3 3	Haber-Bosch	-9.07944628489
GB3 3	Sabatier	-1.128965e-05
GB3 3	electrobiofuels	-7.095345e-05
GB3 3	methanolisation	-0.18220327179
GB3 4	DRI	-0.0013624458299999998
GB3 4	Fischer-Tropsch	-0.00160246396
GB3 4	H2 Electrolysis	63.010439945179996
GB3 4	H2 for industry	0.01
GB3 4	Haber-Bosch	-0.00051711127
GB3 4	Sabatier	-1.104926e-05
GB3 4	electrobiofuels	-7.954749e-05
GB3 4	methanolisation	-64.66482436908
GB3 5	DRI	-0.00271356386
GB3 5	Fischer-Tropsch	-0.0008539061199999999
GB3 5	H2 Electrolysis	15.28264283309
GB3 5	H2 for industry	0.09
GB3 5	Haber-Bosch	-1.42320319834
GB3 5	Sabatier	-1.129157e-05
GB3 5	electrobiofuels	-7.320855e-05
GB3 5	methanolisation	-5.05684140686
GB3 6	DRI	-0.0001603299
GB3 6	Fischer-Tropsch	-0.81837849712
GB3 6	H2 Electrolysis	8.15375962434
GB3 6	H2 Fuel Cell	-1.088308e-05
GB3 6	H2 turbine	-1.5094290000000001e-05
GB3 6	Haber-Bosch	-5.02278658878
GB3 6	Sabatier	-1.0860580000000001e-05
GB3 6	electrobiofuels	-7.925757e-05
GB3 6	methanolisation	-0.00201853381
GB3 7	DRI	-0.00012687511
GB3 7	Fischer-Tropsch	-4.44937811464
GB3 7	H2 Electrolysis	6.6966579034
GB3 7	H2 Fuel Cell	-1.1079589999999999e-05
GB3 7	H2 for industry	0.01
GB3 7	H2 turbine	-1.295396e-05
GB3 7	Haber-Bosch	-2.17457166452
GB3 7	Sabatier	-1.104255e-05
GB3 7	electrobiofuels	-8.041654e-05
GB3 7	methanolisation	-0.00120369452
GB3 8	DRI	-53.92862346205
GB3 8	Fischer-Tropsch	-0.0001433425
GB3 8	H2 Electrolysis	52.41065107677
GB3 8	Haber-Bosch	-4.493428e-05
GB3 8	Sabatier	-1.019548e-05
GB3 8	electrobiofuels	-6.102756e-05
GB3 8	methanolisation	-0.0011868419
GB3 9	DRI	-0.00043815787999999995
GB3 9	Fischer-Tropsch	-0.00299122331
GB3 9	H2 Electrolysis	55.077665145439994
GB3 9	H2 for industry	0.05
GB3 9	Haber-Bosch	-2.74027687952
GB3 9	Sabatier	-1.138195e-05
GB3 9	electrobiofuels	-7.791246e-05
GB3 9	methanolisation	-60.78882811498
GB4 0	DRI	-40.90067080276
GB4 0	Fischer-Tropsch	-0.00032642111
GB4 0	H2 Electrolysis	43.01018134534
GB4 0	Haber-Bosch	-0.00024657731
GB4 0	Sabatier	-1.147141e-05
GB4 0	electrobiofuels	-6.0345550000000004e-05
GB4 0	methanolisation	-12.99590613545
GR0 0	DRI	-4.198389e-05
GR0 0	Fischer-Tropsch	-51.79927734425
GR0 0	H2 Electrolysis	9.73836630778
GR0 0	H2 Fuel Cell	-1.554987e-05
GR0 0	H2 for industry	0.02
GR0 0	Haber-Bosch	-0.00011535842999999999
GR0 0	electrobiofuels	-8.504338e-05
GR0 0	import infrastructure pipeline-h2	39.08339566954
GR0 0	methanolisation	-0.00030259259
GR0 1	DRI	-7.830869e-05
GR0 1	Fischer-Tropsch	-0.0022416486399999998
GR0 1	H2 Electrolysis	34.250346873350004
GR0 1	Haber-Bosch	-0.00013021167
GR0 1	electrobiofuels	-6.760815999999999e-05
GR0 1	methanolisation	-31.73595961212
HR0 0	DRI	-2.103968e-05
HR0 0	Fischer-Tropsch	-0.00068691512
HR0 0	H2 Electrolysis	2.694411e-05
HR0 0	H2 Fuel Cell	-2.542467e-05
HR0 0	Haber-Bosch	-6.875397e-05
HR0 0	electrobiofuels	-6.254726e-05
HR0 0	methanolisation	-8.625479e-05
HU0 0	DRI	-2.4428629999999997e-05
HU0 0	Fischer-Tropsch	-0.0429893244
HU0 0	H2 Electrolysis	8.777986e-05
HU0 0	H2 Fuel Cell	-1.630502e-05
HU0 0	H2 for industry	0.04
HU0 0	Haber-Bosch	-0.00012305855
HU0 0	electrobiofuels	-7.419597e-05
HU0 0	methanolisation	-0.00016636924999999998
HU0 1	DRI	-2.298209e-05
HU0 1	Fischer-Tropsch	-0.059375414689999996
HU0 1	H2 Electrolysis	2.964254e-05
HU0 1	H2 Fuel Cell	-2.761874e-05
HU0 1	H2 for industry	0.05
HU0 1	H2 turbine	-1.032521e-05
HU0 1	Haber-Bosch	-8.872097999999999e-05
HU0 1	electrobiofuels	-7.621672e-05
HU0 1	import infrastructure pipeline-h2	0.00011129509
HU0 1	methanolisation	-0.0001012849
IE4 0	DRI	-8.37333098691
IE4 0	Fischer-Tropsch	-0.00030245227
IE4 0	H2 Electrolysis	32.26167765088
IE4 0	Haber-Bosch	-0.00059338519
IE4 0	Sabatier	-1.111604e-05
IE4 0	electrobiofuels	-6.324048e-05
IE4 0	methanolisation	-18.94753623975
IE4 1	DRI	-0.00089984774
IE4 1	Fischer-Tropsch	-0.00047209885
IE4 1	H2 Electrolysis	4.90634950042
IE4 1	Haber-Bosch	-0.92931603821
IE4 1	Sabatier	-1.132113e-05
IE4 1	electrobiofuels	-6.506115e-05
IE4 1	methanolisation	-4.85987888341
IT0 0	DRI	-3.8521239999999996e-05
IT0 0	Fischer-Tropsch	-0.10747127338
IT0 0	H2 Electrolysis	0.07712583312
IT0 0	H2 Fuel Cell	-1.668197e-05
IT0 0	H2 for industry	0.01
IT0 0	Haber-Bosch	-8.333264e-05
IT0 0	Sabatier	-1.00012e-05
IT0 0	electrobiofuels	-7.317105e-05
IT0 0	methanolisation	-0.00040790901000000004
IT0 1	DRI	-2.700722e-05
IT0 1	Fischer-Tropsch	-0.012199612779999999
IT0 1	H2 Electrolysis	3.114739e-05
IT0 1	H2 Fuel Cell	-1.9889240000000002e-05
IT0 1	H2 for industry	0.03
IT0 1	Haber-Bosch	-7.787918e-05
IT0 1	Sabatier	-1.0161519999999999e-05
IT0 1	electrobiofuels	-7.545484e-05
IT0 1	methanolisation	-0.00013871993
IT0 2	DRI	-5.976302e-05
IT0 2	Fischer-Tropsch	-451.86047808416
IT0 2	H2 Electrolysis	27.93128976547
IT0 2	H2 for industry	0.12
IT0 2	Haber-Bosch	-9.226883e-05
IT0 2	Sabatier	-1.058661e-05
IT0 2	electrobiofuels	-0.00010068675
IT0 2	import infrastructure pipeline-h2	422.81022539064
IT0 2	methanolisation	-0.0010042883
IT0 3	DRI	-2.622843e-05
IT0 3	Fischer-Tropsch	-0.0253275121
IT0 3	H2 Electrolysis	3.467666e-05
IT0 3	H2 Fuel Cell	-2.087799e-05
IT0 3	H2 for industry	0.02
IT0 3	Haber-Bosch	-6.662475e-05
IT0 3	Sabatier	-1.02936e-05
IT0 3	electrobiofuels	-7.785801e-05
IT0 3	methanolisation	-0.00014640227999999998
IT0 4	DRI	-5.2587449999999994e-05
IT0 4	Fischer-Tropsch	-12.230325209650001
IT0 4	H2 Electrolysis	12.50409561867
IT0 4	H2 Fuel Cell	-1.036101e-05
IT0 4	Haber-Bosch	-7.918756000000001e-05
IT0 4	electrobiofuels	-7.780968000000001e-05
IT0 4	methanolisation	-0.00338982741
IT0 5	DRI	-2.712339e-05
IT0 5	Fischer-Tropsch	-0.06510697657
IT0 5	H2 Electrolysis	4.6950220000000005e-05
IT0 5	H2 Fuel Cell	-2.256223e-05
IT0 5	H2 for industry	0.06
IT0 5	Haber-Bosch	-0.00010053369
IT0 5	Sabatier	-1.0131740000000001e-05
IT0 5	electrobiofuels	-7.339284000000001e-05
IT0 5	methanolisation	-0.00014111994000000003
IT0 6	DRI	-3.909456e-05
IT0 6	Fischer-Tropsch	-0.00228230647
IT0 6	H2 Electrolysis	0.00010173046
IT0 6	H2 Fuel Cell	-1.491175e-05
IT0 6	Haber-Bosch	-0.00013932103000000002
IT0 6	Sabatier	-1.008978e-05
IT0 6	electrobiofuels	-7.109397e-05
IT0 6	methanolisation	-0.00022915828
IT0 7	DRI	-4.070668e-05
IT0 7	Fischer-Tropsch	-9.924368583189999
IT0 7	H2 Electrolysis	10.479912485409999
IT0 7	H2 Fuel Cell	-1.500651e-05
IT0 7	Haber-Bosch	-7.317722000000001e-05
IT0 7	Sabatier	-1.010524e-05
IT0 7	electrobiofuels	-7.613574e-05
IT0 7	methanolisation	-0.00050294249
IT0 8	DRI	-2.692518e-05
IT0 8	Fischer-Tropsch	-0.02592210415
IT0 8	H2 Electrolysis	3.8652700000000003e-05
IT0 8	H2 Fuel Cell	-2.068476e-05
IT0 8	H2 for industry	0.03
IT0 8	Haber-Bosch	-6.809443e-05
IT0 8	Sabatier	-1.0069480000000001e-05
IT0 8	electrobiofuels	-7.733236e-05
IT0 8	methanolisation	-0.00015518051
IT0 9	DRI	-2.5989909999999997e-05
IT0 9	Fischer-Tropsch	-0.01725599132
IT0 9	H2 Electrolysis	4.4788260000000003e-05
IT0 9	H2 Fuel Cell	-2.286155e-05
IT0 9	H2 for industry	0.02
IT0 9	Haber-Bosch	-8.502484e-05
IT0 9	electrobiofuels	-7.502788999999999e-05
IT0 9	methanolisation	-0.00013448782
IT5 0	DRI	-7.42343e-05
IT5 0	Fischer-Tropsch	-0.00044978312
IT5 0	H2 Electrolysis	6.25514886666
IT5 0	H2 for industry	0.02
IT5 0	Haber-Bosch	-2.9868010000000003e-05
IT5 0	Sabatier	-1.120776e-05
IT5 0	electrobiofuels	-7.80459e-05
IT5 0	methanolisation	-7.269853789320001
LT0 0	DRI	-5.7021610000000004e-05
LT0 0	Fischer-Tropsch	-0.7063942358399999
LT0 0	H2 Electrolysis	0.00018003225
LT0 0	H2 Fuel Cell	-1.341254e-05
LT0 0	H2 turbine	-2.5207429999999997e-05
LT0 0	Haber-Bosch	-0.005834431760000001
LT0 0	Sabatier	-1.083561e-05
LT0 0	electrobiofuels	-7.221653000000001e-05
LT0 0	methanolisation	-0.00071468474
LU0 0	DRI	-2.247099e-05
LU0 0	Fischer-Tropsch	-0.00224255899
LU0 0	H2 Electrolysis	1.584323e-05
LU0 0	H2 Fuel Cell	-2.072043e-05
LU0 0	H2 turbine	-2.3934429999999998e-05
LU0 0	Haber-Bosch	-0.00014780989
LU0 0	Sabatier	-1.043444e-05
LU0 0	electrobiofuels	-6.405513999999999e-05
LU0 0	methanolisation	-9.524156e-05
LV0 0	DRI	-8.532674e-05
LV0 0	Fischer-Tropsch	-0.67819702518
LV0 0	H2 Electrolysis	4.397179254909999
LV0 0	H2 Fuel Cell	-1.213083e-05
LV0 0	H2 turbine	-2.46284e-05
LV0 0	Haber-Bosch	-1.55808918859
LV0 0	Sabatier	-1.052776e-05
LV0 0	electrobiofuels	-7.727284e-05
LV0 0	methanolisation	-1.1246530762
ME0 0	DRI	-2.783034e-05
ME0 0	Fischer-Tropsch	-0.00060678195
ME0 0	H2 Electrolysis	0.00024274446
ME0 0	H2 Fuel Cell	-2.5010269999999998e-05
ME0 0	Haber-Bosch	-9.042999e-05
ME0 0	electrobiofuels	-6.265754e-05
ME0 0	methanolisation	-0.00012310829
MK0 0	DRI	-3.018547e-05
MK0 0	Fischer-Tropsch	-0.00165504976
MK0 0	H2 Electrolysis	0.00215032489
MK0 0	H2 Fuel Cell	-2.604792e-05
MK0 0	Haber-Bosch	-8.554114e-05
MK0 0	electrobiofuels	-7.538163e-05
MK0 0	methanolisation	-0.00014459785
NL0 0	DRI	-4.386138e-05
NL0 0	Fischer-Tropsch	-12.92748879666
NL0 0	H2 Electrolysis	4.504737e-05
NL0 0	H2 Fuel Cell	-1.402863e-05
NL0 0	H2 for industry	0.36
NL0 0	H2 turbine	-2.1762090000000002e-05
NL0 0	Haber-Bosch	-0.00042316469
NL0 0	Sabatier	-1.016112e-05
NL0 0	electrobiofuels	-7.390029e-05
NL0 0	methanolisation	-0.000232679
NL0 1	DRI	-0.00011160745
NL0 1	Fischer-Tropsch	-3.55726989634
NL0 1	H2 Electrolysis	32.76330640369
NL0 1	H2 for industry	0.58
NL0 1	H2 turbine	-1.900155e-05
NL0 1	Haber-Bosch	-19.15800608324
NL0 1	electrobiofuels	-7.858228e-05
NL0 1	methanolisation	-0.00114026789
NO1 0	DRI	-0.00014192343
NO1 0	Fischer-Tropsch	-0.00036731420000000006
NO1 0	H2 Electrolysis	8.1493025488
NO1 0	H2 for industry	0.03
NO1 0	Haber-Bosch	-12.83175671789
NO1 0	Sabatier	-1.0506220000000001e-05
NO1 0	electrobiofuels	-5.862606e-05
NO1 0	methanolisation	-0.00079628739
NO1 1	DRI	-0.23396256091999998
NO1 1	Fischer-Tropsch	-0.00013504490000000003
NO1 1	H2 Electrolysis	0.27022522371
NO1 1	Haber-Bosch	-3.088585e-05
NO1 1	electrobiofuels	-5.101142e-05
NO1 1	methanolisation	-0.00019144597999999998
NO1 2	DRI	-7.503524e-05
NO1 2	Fischer-Tropsch	-0.00025597612
NO1 2	H2 Electrolysis	0.00040130754
NO1 2	H2 for industry	0.09
NO1 2	Haber-Bosch	-0.41900582247
NO1 2	Sabatier	-1.005116e-05
NO1 2	electrobiofuels	-4.784769e-05
NO1 2	methanolisation	-0.00034624049000000004
NO1 3	DRI	-0.00012994310999999998
NO1 3	Fischer-Tropsch	-8.888826e-05
NO1 3	H2 Electrolysis	0.00017623766
NO1 3	Haber-Bosch	-2.207366e-05
NO1 3	electrobiofuels	-4.176616e-05
NO1 3	methanolisation	-0.00011503959000000001
PL0 0	DRI	-2.7740559999999997e-05
PL0 0	Fischer-Tropsch	-0.52055264178
PL0 0	H2 Electrolysis	0.00029507342
PL0 0	H2 Fuel Cell	-1.177929e-05
PL0 0	H2 for industry	0.01
PL0 0	H2 turbine	-4.1642159999999996e-05
PL0 0	Haber-Bosch	-0.00048305136
PL0 0	Sabatier	-1.052456e-05
PL0 0	electrobiofuels	-6.283629e-05
PL0 0	methanolisation	-0.00028736724
PL0 1	DRI	-4.404058e-05
PL0 1	Fischer-Tropsch	-0.22608366872
PL0 1	H2 Electrolysis	5.7732341066699995
PL0 1	H2 for industry	0.02
PL0 1	H2 turbine	-4.509681e-05
PL0 1	Haber-Bosch	-6.20304585256
PL0 1	Sabatier	-1.042469e-05
PL0 1	electrobiofuels	-6.771644e-05
PL0 1	methanolisation	-0.00058176843
PL0 2	DRI	-4.2271810000000005e-05
PL0 2	Fischer-Tropsch	-0.00571139657
PL0 2	H2 Electrolysis	0.24117283106
PL0 2	H2 Fuel Cell	-1.633324e-05
PL0 2	H2 for industry	0.01
PL0 2	H2 turbine	-4.8696620000000005e-05
PL0 2	Haber-Bosch	-0.243216473
PL0 2	Sabatier	-1.085544e-05
PL0 2	electrobiofuels	-6.566414000000001e-05
PL0 2	methanolisation	-0.00027440186
PL0 3	DRI	-3.086654e-05
PL0 3	Fischer-Tropsch	-0.00172234395
PL0 3	H2 Electrolysis	0.00050047229
PL0 3	H2 Fuel Cell	-1.2257820000000001e-05
PL0 3	H2 turbine	-3.805681e-05
PL0 3	Haber-Bosch	-0.00049838953
PL0 3	Sabatier	-1.041582e-05
PL0 3	electrobiofuels	-6.0654380000000005e-05
PL0 3	import infrastructure pipeline-h2	4.624399e-05
PL0 3	methanolisation	-0.00034534023
PL0 4	DRI	-2.908776e-05
PL0 4	Fischer-Tropsch	-0.03169050294
PL0 4	H2 Electrolysis	0.00025197238
PL0 4	H2 Fuel Cell	-1.241508e-05
PL0 4	H2 for industry	0.03
PL0 4	H2 turbine	-4.584443e-05
PL0 4	Haber-Bosch	-0.00129235055
PL0 4	Sabatier	-1.01447e-05
PL0 4	electrobiofuels	-6.15974e-05
PL0 4	import infrastructure pipeline-h2	7.598193e-05
PL0 4	methanolisation	-0.00029587285000000005
PL0 5	DRI	-2.703068e-05
PL0 5	Fischer-Tropsch	-0.01020604197
PL0 5	H2 Electrolysis	0.00028708994
PL0 5	H2 Fuel Cell	-1.273601e-05
PL0 5	H2 for industry	0.01
PL0 5	H2 turbine	-4.284685e-05
PL0 5	Haber-Bosch	-0.00060439516
PL0 5	Sabatier	-1.029363e-05
PL0 5	electrobiofuels	-6.09679e-05
PL0 5	methanolisation	-0.00027058344
PL0 6	DRI	-3.136371e-05
PL0 6	Fischer-Tropsch	-0.010141187679999998
PL0 6	H2 Electrolysis	0.00010544844
PL0 6	H2 Fuel Cell	-2.039235e-05
PL0 6	H2 for industry	0.01
PL0 6	H2 turbine	-4.5534019999999996e-05
PL0 6	Haber-Bosch	-0.00309476924
PL0 6	Sabatier	-1.08856e-05
PL0 6	electrobiofuels	-6.324271e-05
PL0 6	methanolisation	-0.00019090082
PT0 0	DRI	-0.00060857109
PT0 0	Fischer-Tropsch	-0.00814191082
PT0 0	H2 Electrolysis	7.433926e-05
PT0 0	H2 for industry	0.06
PT0 0	Haber-Bosch	-0.04618629886
PT0 0	electrobiofuels	-9.000808e-05
PT0 0	methanolisation	-0.00579523321
RO0 0	DRI	-3.015836e-05
RO0 0	Fischer-Tropsch	-170.44260221667
RO0 0	H2 Electrolysis	3.32169432358
RO0 0	H2 Fuel Cell	-1.4783950000000001e-05
RO0 0	Haber-Bosch	-8.012724e-05
RO0 0	electrobiofuels	-8.372595e-05
RO0 0	import infrastructure pipeline-h2	168.05212215217998
RO0 0	methanolisation	-0.00015261438
RO0 1	DRI	-2.649615e-05
RO0 1	Fischer-Tropsch	-0.00987380794
RO0 1	H2 Electrolysis	0.00015106146
RO0 1	H2 Fuel Cell	-3.0298660000000002e-05
RO0 1	H2 for industry	0.01
RO0 1	Haber-Bosch	-8.674734e-05
RO0 1	electrobiofuels	-7.714105e-05
RO0 1	import infrastructure pipeline-h2	7.116641e-05
RO0 1	methanolisation	-0.00010493277
RO0 2	DRI	-2.61432e-05
RO0 2	Fischer-Tropsch	-0.00288934715
RO0 2	H2 Electrolysis	0.00104360988
RO0 2	H2 Fuel Cell	-2.1168669999999997e-05
RO0 2	Haber-Bosch	-9.584793e-05
RO0 2	electrobiofuels	-7.399107e-05
RO0 2	methanolisation	-0.00013717258
RS0 0	DRI	-2.372193e-05
RS0 0	Fischer-Tropsch	-0.00049773868
RS0 0	H2 Electrolysis	5.5905299999999995e-05
RS0 0	H2 Fuel Cell	-2.7682950000000002e-05
RS0 0	Haber-Bosch	-7.193644999999999e-05
RS0 0	electrobiofuels	-6.022614e-05
RS0 0	methanolisation	-9.254559999999999e-05
RS0 1	DRI	-2.499417e-05
RS0 1	Fischer-Tropsch	-0.00058218108
RS0 1	H2 Electrolysis	0.00010374976
RS0 1	H2 Fuel Cell	-2.8163e-05
RS0 1	Haber-Bosch	-7.809229999999999e-05
RS0 1	electrobiofuels	-6.294479e-05
RS0 1	methanolisation	-9.946575e-05
SE1 0	DRI	-0.23831706158000002
SE1 0	Fischer-Tropsch	-0.00034634872999999997
SE1 0	H2 Electrolysis	0.004392360939999999
SE1 0	Haber-Bosch	-0.0041129213900000005
SE1 0	Sabatier	-1.0223380000000001e-05
SE1 0	electrobiofuels	-5.467239e-05
SE1 0	methanolisation	-0.00033566068
SE1 1	DRI	-0.00010474872999999999
SE1 1	Fischer-Tropsch	-0.04629024417
SE1 1	H2 Electrolysis	0.02877394672
SE1 1	H2 for industry	0.1
SE1 1	H2 turbine	-2.240304e-05
SE1 1	Haber-Bosch	-0.07123833487999999
SE1 1	Sabatier	-1.052976e-05
SE1 1	electrobiofuels	-7.250082e-05
SE1 1	methanolisation	-0.00306839741
SE1 2	DRI	-0.00012992119
SE1 2	Fischer-Tropsch	-0.00056961668
SE1 2	H2 Electrolysis	9.309139612640001
SE1 2	H2 Fuel Cell	-1.012069e-05
SE1 2	H2 turbine	-1.383093e-05
SE1 2	Haber-Bosch	-0.055734944450000004
SE1 2	Sabatier	-1.0176679999999999e-05
SE1 2	electrobiofuels	-6.989015000000001e-05
SE1 2	methanolisation	-8.52092159663
SE1 3	DRI	-0.0001162
SE1 3	Fischer-Tropsch	-0.00089516197
SE1 3	H2 Electrolysis	13.680491018340001
SE1 3	H2 turbine	-1.487317e-05
SE1 3	Haber-Bosch	-5.747929861859999
SE1 3	Sabatier	-1.065434e-05
SE1 3	electrobiofuels	-6.413885000000001e-05
SE1 3	methanolisation	-8.90768161813
SI0 0	DRI	-2.1045999999999998e-05
SI0 0	Fischer-Tropsch	-0.00075708302
SI0 0	H2 Electrolysis	5.7171729999999995e-05
SI0 0	H2 Fuel Cell	-1.646931e-05
SI0 0	Haber-Bosch	-8.938463e-05
SI0 0	electrobiofuels	-6.110228e-05
SI0 0	methanolisation	-0.00012786033999999998
SK0 0	DRI	-2.384531e-05
SK0 0	Fischer-Tropsch	-0.02283354365
SK0 0	H2 Electrolysis	8.276778e-05
SK0 0	H2 Fuel Cell	-1.546261e-05
SK0 0	H2 for industry	0.02
SK0 0	Haber-Bosch	-0.00013589214000000002
SK0 0	electrobiofuels	-6.650556e-05
SK0 0	import infrastructure pipeline-h2	0.00011263789
SK0 0	methanolisation	-0.00018333617
XK0 0	DRI	-2.824735e-05
XK0 0	Fischer-Tropsch	-0.0007528500199999999
XK0 0	H2 Electrolysis	0.00033333143
XK0 0	H2 Fuel Cell	-2.600359e-05
XK0 0	Haber-Bosch	-9.102482999999999e-05
XK0 0	electrobiofuels	-6.624217e-05
XK0 0	methanolisation	-0.0001271801
