# Supplementary material for: Green energy and steel imports reduce Europe’s net-zero infrastructure needs
Source: Nat Commun. 2025 Jun 12;16:5302. doi: 10.1038/s41467-025-60652-1 (PMC12162880; doi:10.1038/s41467-025-60652-1)
Supplement: Supplementary file 3 — Source Data [file 41467_2025_60652_MOESM3_ESM.zip › figure-7-F-flow.csv]

		flow
Link	BE0 0 - FR0 3	-0.4430039364122016
Link	BE0 0 - NL0 1	0.42757236456155173
Link	BE0 1 - FR0 6	0.7441306660610165
Link	BE0 1 - NL0 1	-0.786604225039076
Link	BG0 0 - BG0 1	-0.6367009768659236
Link	BG0 0 - GR0 0	0.6347010399539164
Link	BG0 1 - RO0 0	-0.42929674504867177
Link	CZ0 0 - PL0 0	0.45868714710445707
Link	CZ0 0 - SK0 0	-0.46756110473401075
Link	DE0 11 - DE0 9	0.1307046723465384
Link	DE0 11 - NL0 0	-0.14431229097719686
Link	DE0 14 - NL0 0	-0.11738214813863396
Link	DE0 15 - DE0 8	-0.1246258185167833
Link	DE0 15 - PL0 0	0.12248796793898598
Link	DE0 4 - DK0 0	-3.806050800727465
Link	DE0 8 - DE0 9	-0.1899510659410461
Link	DK0 0 - NO1 0	1.996396413715865
Link	ES0 0 - ES0 3	-2.073568490887049
Link	ES0 0 - ES0 4	-0.4931035343262851
Link	ES0 0 - FR0 7	3.623861360533504
Link	ES0 1 - ES0 6	5.498297411751605
Link	ES0 1 - ES0 7	2.2703702670615846
Link	ES0 2 - ES0 3	4.609877182525241
Link	ES0 2 - ES0 4	1.76983345957992
Link	ES0 2 - ES0 6	-7.040418682693666
Link	ES0 2 - ES0 7	0.6579096914783216
Link	ES0 3 - ES0 6	2.1707330025535545
Link	ES0 4 - ES0 7	-3.498889886567984
Link	ES0 4 - FR0 7	4.783250839576194
Link	ES0 5 - ES0 7	2.820329841059505
Link	FI1 0 - SE1 0	0.14206193209956802
Link	FI1 1 - FI1 2	-1.1629137241944536
Link	FI1 1 - SE1 3	0.1266327094622011
Link	FR0 0 - FR0 10	2.991860370815512
Link	FR0 0 - FR0 7	-3.3037152181961034
Link	FR0 0 - FR0 9	0.2438635912013156
Link	FR0 10 - FR0 9	-2.2607021295922047
Link	FR0 2 - FR0 5	-2.453254305251657
Link	FR0 2 - FR0 7	-3.9893032405299103
Link	FR0 2 - FR0 8	0.20947176785223587
Link	FR0 3 - FR0 6	-0.4357374032277072
Link	FR0 6 - FR0 8	-1.286192830392436
Link	FR0 6 - FR0 9	1.483027541461553
Link	FR0 7 - FR0 8	1.1108735773438123
Link	FR0 9 - GB3 7	-0.17353613951363228
Link	GB3 1 - GB3 3	-0.2411332795186123
Link	GB3 1 - GB3 4	1.0561262816754926
Link	GB3 1 - GB3 6	-0.8285076111562628
Link	GB3 10 - GB3 9	6.37540881632273
Link	GB3 10 - NL0 1	0.5620633612076451
Link	GB3 2 - GB3 5	-7.2570430238603345
Link	GB3 2 - GB3 8	0.7596772786726788
Link	GB3 2 - GB4 0	6.07065249899909
Link	GB3 3 - GB3 9	0.13183175333569874
Link	GB3 3 - IE4 1	0.17601942265254422
Link	GB3 4 - IE4 1	0.5847860487462065
Link	GB3 5 - GB3 9	1.6318817816433282
Link	GB3 6 - GB3 9	1.4118929828929347
Link	GB3 8 - GB3 9	-1.6810073116834225
Link	GB3 8 - NO1 0	0.9212680886937927
Link	GB3 9 - NL0 1	-0.9122285501351416
Link	GB3 9 - NO1 0	0.3765849860149734
Link	GB4 0 - IE4 1	-4.816386852593345
Link	GR0 0 - GR0 1	-2.512234888029357
Link	GR0 0 - IT0 4	0.18820987010318285
Link	HU0 1 - RO0 1	-0.4993875728598529
Link	HU0 1 - SK0 0	0.47074876809808996
Link	IE4 0 - IE4 1	4.939876230188852
Link	IT0 2 - IT0 4	-1.0002335501646493
Link	IT0 4 - IT0 7	-0.5418800284104871
Link	LT0 0 - LV0 0	-1.036697814281989
Link	LT0 0 - PL0 1	0.5831685344554347
Link	NL0 0 - NL0 1	-8.0
Link	NL0 1 - NO1 0	0.28130867170915996
Link	NO1 0 - NO1 2	-1.0782646004873444
Link	NO1 2 - SE1 2	-0.7816724782739863
Link	RO0 0 - RO0 1	0.49964396929065447
