# Supplementary material for: Green energy and steel imports reduce Europe’s net-zero infrastructure needs
Source: Nat Commun. 2025 Jun 12;16:5302. doi: 10.1038/s41467-025-60652-1 (PMC12162880; doi:10.1038/s41467-025-60652-1)
Supplement: Supplementary file 3 — Source Data [file 41467_2025_60652_MOESM3_ESM.zip › figure-7-F-hydrogen_choropleth.csv]

name	hydrogen
AL0 0	0.00024688543365003024
AT0 0	0.0002500511927625712
AT0 1	0.0002455506323226707
BA0 0	0.00023711293242276177
BE0 0	0.00024399708785207132
BE0 1	0.000245831594284875
BG0 0	0.00023821016290077835
BG0 1	0.00024112045937403723
CH0 0	0.0002527640381791382
CZ0 0	0.00023595127323037846
CZ0 1	0.00023560114660713423
DE0 0	0.00023372643043318865
DE0 1	0.00023441113728737118
DE0 10	0.00023515242256610716
DE0 11	0.5514618405695635
DE0 12	0.0002491739138345004
DE0 13	0.00024152896551802062
DE0 14	0.00023500480753858285
DE0 15	0.00023368218927711788
DE0 2	0.1398913089273532
DE0 3	0.00024345455006855566
DE0 4	7.683620456461048
DE0 5	0.00024398275983333472
DE0 6	0.00023990484387978315
DE0 7	0.0002386674215644373
DE0 8	0.00023366643966871327
DE0 9	0.00023384647903365425
DK0 0	863.2262408332077
DK1 0	35.94389440923703
EE0 0	0.00045376624520856215
ES0 0	0.00027238366202198715
ES0 1	0.0002492675406786533
ES0 2	0.00026419877744849647
ES0 3	63.19565768851283
ES0 4	21.09487301426857
ES0 5	0.00026332402261144554
ES0 6	0.00024832591303701327
ES0 7	19.2205013589934
ES2 0	0.00028293861299734136
FI1 0	0.0006808908762493031
FI1 1	0.0005389660592515486
FI1 2	0.0006537254402881041
FR0 0	0.00030434578050312695
FR0 1	0.00025231829811439734
FR0 10	0.0003504914895485282
FR0 2	0.0003017205879376071
FR0 3	0.0002506262193606216
FR0 4	0.0002624508101911277
FR0 5	0.00032038126738653724
FR0 6	0.00025656050261073187
FR0 7	0.0002885642941456244
FR0 8	0.00030283861540935996
FR0 9	0.0002627855894290988
FR6 0	0.0003315321708267117
GB3 0	0.00023798090052359438
GB3 1	0.00023674790145846635
GB3 10	0.00024564533843572103
GB3 2	0.0002723121315863851
GB3 3	108.2634089962843
GB3 4	420.2654842056437
GB3 5	0.0002693585747031832
GB3 6	0.00023993374372336925
GB3 7	77.78578781254491
GB3 8	0.0003636713316764262
GB3 9	1038.774975379085
GB4 0	920.2643802225889
GR0 0	24.27052744964874
GR0 1	0.00029516180644822916
HR0 0	0.00024190256643384243
HU0 0	0.00024099757104323506
HU0 1	0.00023965278550505372
IE4 0	0.0003319170117532963
IE4 1	0.0002758920091140164
IT0 0	0.000322690010836948
IT0 1	0.0002673216167500211
IT0 2	0.0003480196107283327
IT0 3	0.000280090951830134
IT0 4	0.0003583929745608917
IT0 5	0.0002613247728560647
IT0 6	0.000265850716883673
IT0 7	0.0003404966018538415
IT0 8	0.0002800441506370439
IT0 9	0.00025759601017195417
IT5 0	0.00037742284230953883
LT0 0	0.00029921728847001584
LU0 0	0.0002455839137219093
LV0 0	0.00032464420510405794
ME0 0	0.0002417339465498891
MK0 0	0.00023969441953987806
NL0 0	250.7183858955271
NL0 1	0.00024051622227998402
NO1 0	0.0002783044718222619
NO1 1	0.00047833336700924884
NO1 2	0.00030632069572009786
NO1 3	0.0004061505970853496
PL0 0	0.00023472828545633833
PL0 1	49.388870152853116
PL0 2	1.581869413745084
PL0 3	0.0002462498039048968
PL0 4	0.000238939296116562
PL0 5	0.0002363705444768277
PL0 6	0.00024073999806618004
PT0 0	0.04998491156490121
RO0 0	0.00024792478607828125
RO0 1	0.00023781769801284187
RO0 2	0.0002410921780901352
RS0 0	0.00023639073766892177
RS0 1	0.0002383037127579505
SE1 0	0.00049518823688532
SE1 1	0.0002831084663011724
SE1 2	0.0004750567794453016
SE1 3	0.0004425698590675978
SI0 0	0.0002462491836874976
SK0 0	0.00024103202815855193
XK0 0	0.00024002258559620214
